# Supplementary material for: Metagenomic profiling dataset of bacterial communities of a drinking water supply system (DWSS) in the arid Namaqualand region, South Africa: Source (lower Orange River) to point-of-use (O'Kiep)
Source: Data Brief. 2019 Jun 11;25:104135. doi: 10.1016/j.dib.2019.104135 (PMC6595409; doi:10.1016/j.dib.2019.104135)
Supplement: Supplementary file 1 [file mmc1.xlsx]

## Sheet: ORR
Table 1: Bacterial community composition of the lower Orange River as identified by 16S rDNA amplicon gene sequencing
Organism/HIT	Cluster size	%	Accession	e-value	Fastq header
Uncultured bacterium	37195	70.31	gi|507147308|gb|KF037310.1|	8.0521e-107	M01232:51:000000000-B6745:1:1111:7787:4510
Uncultured sphingomonas	1264	2.39	gi|389547923|gb|JQ402851.1|	2.74154e-146	M01232:51:000000000-B6745:1:2107:23445:11149
Uncultured pirellula	955	1.81	gi|192804906|emb|FM175708.1|	1.3666e-94	M01232:51:000000000-B6745:1:2107:6897:23415
Nocardioides sp.	638	1.21	gi|119534933|gb|CP000509.1|	3.02697e-76	M01232:51:000000000-B6745:1:2117:16347:3204
Bacillus sp.	625	1.18	gi|697883209|gb|KM205825.1|	0.00232774	M01232:51:000000000-B6745:1:1114:14075:17988
Uncultured bosea	501	0.95	gi|238914939|gb|GQ129955.1|	1.01254e-125	M01232:51:000000000-B6745:1:1108:9304:19556
Uncultured pseudonocardia	419	0.79	gi|56547765|gb|AY834333.1|	8.83376e-116	M01232:51:000000000-B6745:1:2112:4284:14846
Uncultured frankineae	413	0.78	gi|192805020|emb|FM175822.1|	2.14194e-137	M01232:51:000000000-B6745:1:2111:14258:4538
Uncultured actinobacterium	366	0.69	gi|110753753|gb|DQ828440.1|	2.81524e-126	M01232:51:000000000-B6745:1:2111:7566:11117
Proteobacterium	363	0.69	gi|451916633|gb|KC450497.1|	7.89695e-122	M01232:51:000000000-B6745:1:1102:3564:12823
Pimelobacter simplex	256	0.48	gi|723622094|gb|CP009896.1|	5.39819e-29	M01232:51:000000000-B6745:1:2114:21317:6166
Uncultured sphingobacterium	215	0.41	gi|451919518|gb|KC453382.1|	7.77225e-132	M01232:51:000000000-B6745:1:2117:13343:16640
Proteobacterium	214	0.40	gi|116687962|gb|AF114621.2|	0.00151083	M01232:51:000000000-B6745:1:2114:13144:9304
Uncultured sphaerobacteraceae	140	0.26	gi|219906550|emb|AM935838.1|	7.82743e-127	M01232:51:000000000-B6745:1:2109:23374:14232
Uncultured proteobacterium	134	0.25	gi|134020863|gb|EF019439.1|	2.18017e-127	M01232:51:000000000-B6745:1:2101:23024:10316
Uncultured acidobacteria	133	0.25	gi|330340199|gb|JF521694.1|	7.77945e-52	M01232:51:000000000-B6745:1:1109:4011:7959
Uncultured rhizobiales	97	0.18	gi|317448927|emb|FR695964.1|	3.53217e-125	M01232:51:000000000-B6745:1:1115:11952:8476
Uncultured chloroflexi	96	0.18	gi|389547105|gb|JQ402033.1|	4.71924e-124	M01232:51:000000000-B6745:1:2119:8374:20318
Uncultured micrococcaceae	83	0.16	gi|389547004|gb|JQ401932.1|	6.01895e-133	M01232:51:000000000-B6745:1:1117:13262:6908
Uncultured anaerolineaceae	82	0.15	gi|389546919|gb|JQ401847.1|	1.62346e-56	M01232:51:000000000-B6745:1:1117:18928:8086
Uncultured rubrobacter	75	0.14	gi|389546452|gb|JQ401380.1|	6.23567e-108	M01232:51:000000000-B6745:1:1116:12362:7112
Pantoea sp.	74	0.14	gi|756794783|gb|KP326384.1|	0.00190483	M01232:51:000000000-B6745:1:1117:14510:13412
Variovorax paradoxus	70	0.13	gi|239804838|gb|CP001636.1|	3.94344e-70	M01232:51:000000000-B6745:1:1104:26722:10602
Micromonosporaceae bacterium	69	0.13	gi|695102792|gb|KM187574.1|	9.84291e-146	M01232:51:000000000-B6745:1:2110:18592:9976
Brachybacterium faecium	69	0.13	gi|256558041|gb|CP001643.1|	1.89069e-43	M01232:51:000000000-B6745:1:2113:13524:19240
Uncultured cyanobacterium	67	0.13	gi|17530365|gb|AF445677.1|	1.6617e-138	M01232:51:000000000-B6745:1:1119:16013:7786
Uncultured hyalangium	62	0.12	gi|375271570|gb|JQ649019.1|	5.97652e-138	M01232:51:000000000-B6745:1:1112:19661:24352
Uncultured nitrosomonadales	55	0.10	gi|630060170|gb|KJ191996.1|	7.78601e-132	M01232:51:000000000-B6745:1:1109:22468:6185
Proteobacterium	55	0.10	gi|523452400|gb|KF182820.1|	2.761e-141	M01232:51:000000000-B6745:1:1103:17962:2738
Uncultured solirubrobacter	53	0.10	gi|403234077|gb|JX501981.1|	9.99878e-121	M01232:51:000000000-B6745:1:2101:2915:16431
Rhodopseudomonas palustris	52	0.10	gi|86570155|gb|CP000250.1|	2.0559e-52	M01232:51:000000000-B6745:1:1118:25741:9825
Uncultured rubrobacterineae	52	0.10	gi|192806048|emb|FM176754.1|	2.761e-141	M01232:51:000000000-B6745:1:1112:7945:13375
Conexibacter woesei	51	0.10	gi|283945692|gb|CP001854.1|	7.45852e-37	M01232:51:000000000-B6745:1:2119:12852:17494
Massilia sp.	46	0.09	gi|422740989|gb|JX949999.1|	1.26652e-149	M01232:51:000000000-B6745:1:1114:13020:15543
Blastococcus saxobsidens	43	0.08	gi|378781357|emb|FO117623.1|	4.90982e-68	M01232:51:000000000-B6745:1:2101:3779:8347
Croceicoccus naphthovorans	40	0.08	gi|831206920|gb|CP011770.1|	2.42022e-10	M01232:51:000000000-B6745:1:1101:4731:11381
Uncultured planctomycete	38	0.07	gi|523452791|gb|KF183211.1|	1.28457e-139	M01232:51:000000000-B6745:1:1113:26408:17282
Streptomyces sp.	38	0.07	gi|852460626|gb|CP011799.1|	2.61264e-55	M01232:51:000000000-B6745:1:2118:15464:6186
Natronomonas moolapensis	38	0.07	gi|452081962|emb|HF582854.1|	0.000878062	M01232:51:000000000-B6745:1:1109:23379:8851
Azospirillum sp.	37	0.07	gi|288909149|dbj|AP010946.1|	1.0269e-14	M01232:51:000000000-B6745:1:1109:21186:19724
Uncultured acidimicrobiales	33	0.06	gi|192805516|emb|FM176318.1|	4.00847e-114	M01232:51:000000000-B6745:1:1104:11637:9078
Uncultured bacteroidetes	32	0.06	gi|391225889|gb|JQ861385.1|	3.60968e-130	M01232:51:000000000-B6745:1:2114:18412:21056
Uncultured thermodesulfobacterium	32	0.06	gi|451920016|gb|KC453880.1|	2.18017e-127	M01232:51:000000000-B6745:1:2114:9977:17941
Uncultured candidate	30	0.06	gi|41059122|gb|AY435496.1|	7.77225e-132	M01232:51:000000000-B6745:1:2113:14080:21427
Microlunatus phosphovorus	30	0.06	gi|334683429|dbj|AP012204.1|	1.89405e-43	M01232:51:000000000-B6745:1:1109:9525:9408
Limnochorda pilosa	30	0.06	gi|921142775|dbj|AP014924.1|	2.96422e-06	M01232:51:000000000-B6745:1:2110:19574:16113
Cyprinus carpio	29	0.05	gi|685042780|emb|LN591305.1|	5.96882e-18	M01232:51:000000000-B6745:1:2115:12724:4830
Amycolatopsis methanolica	23	0.04	gi|672354214|gb|CP009110.1|	9.03308e-27	M01232:51:000000000-B6745:1:2118:8709:16423
Nocardia brasiliensis	23	0.04	gi|407304062|gb|CP003876.1|	1.1768e-20	M01232:51:000000000-B6745:1:2102:23366:2615
Enterobacter sp.	23	0.04	gi|343530238|gb|HQ204288.2|	1.26652e-149	M01232:51:000000000-B6745:1:2116:12644:18935
Frankia alni	23	0.04	gi|111147037|emb|CT573213.2|	8.57907e-17	M01232:51:000000000-B6745:1:2110:14328:24199
Bradyrhizobium japonicum	22	0.04	gi|627779227|gb|CP007569.1|	5.43146e-23	M01232:51:000000000-B6745:1:2101:22939:17983
Luteipulveratus mongoliensis	21	0.04	gi|909831833|gb|CP011112.1|	1.42668e-09	M01232:51:000000000-B6745:1:2110:8684:16710
Streptomyces venezuelae	21	0.04	gi|328880049|emb|FR845719.1|	1.14258e-05	M01232:51:000000000-B6745:1:2108:19555:17544
Xanthomonas arboricola	20	0.04	gi|910827970|gb|CP012251.1|	7.61509e-11	M01232:51:000000000-B6745:1:2102:17962:10353
Anaeromyxobacter sp.	19	0.04	gi|152026452|gb|CP000769.1|	3.26095e-19	M01232:51:000000000-B6745:1:1110:15643:9992
Desulfovibrio africanus	18	0.03	gi|367460290|gb|CP003221.1|	2.54732e-17	M01232:51:000000000-B6745:1:1102:16585:18287
Kineococcus radiotolerans	18	0.03	gi|196121877|gb|CP000750.2|	2.99825e-16	M01232:51:000000000-B6745:1:2114:6221:2965
Sphingomonas wittichii	17	0.03	gi|148498119|gb|CP000699.1|	5.28483e-44	M01232:51:000000000-B6745:1:1107:18558:5243
Streptomyces cattleya	17	0.03	gi|365804155|gb|CP003219.1|	1.04913e-05	M01232:51:000000000-B6745:1:1105:14691:3169
Halovivax ruber	17	0.03	gi|433288832|gb|CP003050.1|	0.00173425	M01232:51:000000000-B6745:1:1110:14203:23242
Kutzneria albida	17	0.03	gi|578005119|gb|CP007155.1|	1.14004e-44	M01232:51:000000000-B6745:1:2116:12458:7375
Nocardioidaceae bacterium	16	0.03	gi|695102484|gb|KM187266.1|	1.29827e-129	M01232:51:000000000-B6745:1:1101:10551:10279
Pseudonocardia dioxanivorans	16	0.03	gi|326948588|gb|CP002593.1|	8.29787e-87	M01232:51:000000000-B6745:1:2112:13824:5337
Proteobacterium	16	0.03	gi|523452855|gb|KF183275.1|	1.28457e-139	M01232:51:000000000-B6745:1:1110:28965:12183
Streptomyces albus	16	0.03	gi|749174630|gb|CP010519.1|	2.46312e-37	M01232:51:000000000-B6745:1:1106:15642:2728
Cellulomonas aerilata	16	0.03	gi|585865548|dbj|AB910521.1|	5.6484e-118	M01232:51:000000000-B6745:1:1113:13226:18565
Ramlibacter tataouinensis	15	0.03	gi|334728683|gb|CP000245.1|	2.2747e-97	M01232:51:000000000-B6745:1:2118:18584:3517
Modestobacter marinus	15	0.03	gi|388483940|emb|FO203431.1|	5.17375e-54	M01232:51:000000000-B6745:1:2110:11744:20804
Uncultured gemmatimonadetes	15	0.03	gi|110754783|gb|DQ829470.1|	1.70939e-118	M01232:51:000000000-B6745:1:1104:24098:8955
Uncultured opitutus	15	0.03	gi|389545306|gb|JQ400234.1|	5.93439e-143	M01232:51:000000000-B6745:1:2113:16389:13416
Polyangium brachysporum	14	0.03	gi|826168461|gb|CP011371.1|	5.37759e-14	M01232:51:000000000-B6745:1:1111:26701:7214
Kocuria palustris	13	0.02	gi|923033569|gb|CP012507.1|	3.3127e-11	M01232:51:000000000-B6745:1:1108:21189:21765
Sphingomonas sp.	13	0.02	gi|469477505|gb|CP004036.1|	2.40585e-26	M01232:51:000000000-B6745:1:1102:16828:9434
Actinoplanes friuliensis	13	0.02	gi|556031042|gb|CP006272.1|	1.59048e-18	M01232:51:000000000-B6745:1:1113:11804:19668
Uncultured firmicutes	13	0.02	gi|151506141|gb|EF651471.1|	2.77569e-136	M01232:51:000000000-B6745:1:1111:17446:23238
Methylobacterium aquaticum	13	0.02	gi|760865928|dbj|AP014704.1|	3.92975e-24	M01232:51:000000000-B6745:1:2108:2747:12519
Bifidobacterium scardovii	13	0.02	gi|757809295|dbj|AP012331.1|	1.43852e-59	M01232:51:000000000-B6745:1:2110:12760:12769
Intrasporangium calvum	12	0.02	gi|315587265|gb|CP002343.1|	1.45367e-39	M01232:51:000000000-B6745:1:1102:18952:13922
Uncultured desulforhabdus	12	0.02	gi|192804362|emb|FM175164.1|	3.79293e-95	M01232:51:000000000-B6745:1:1110:24872:13030
Geodermatophilus obscurus	12	0.02	gi|284061874|gb|CP001867.1|	4.20268e-25	M01232:51:000000000-B6745:1:1111:15223:15466
Rhodococcus opacus	12	0.02	gi|669176684|gb|CP008947.1|	1.46434e-48	M01232:51:000000000-B6745:1:2115:12514:4616
Uncultured anaerolineae	11	0.02	gi|523452628|gb|KF183048.1|	7.92492e-117	M01232:51:000000000-B6745:1:1108:10104:2742
Uncultured sphaerobacter	11	0.02	gi|389546341|gb|JQ401269.1|	6.32453e-98	M01232:51:000000000-B6745:1:2111:24106:3416
Uncultured balneimonas	11	0.02	gi|389547999|gb|JQ402927.1|	4.68597e-129	M01232:51:000000000-B6745:1:2110:4191:13564
Gemmatirosa kalamazoonesis	11	0.02	gi|575456455|gb|CP007128.1|	7.81696e-72	M01232:51:000000000-B6745:1:1103:8842:8875
Leptothrix cholodnii	11	0.02	gi|170774137|gb|CP001013.1|	1.56464e-32	M01232:51:000000000-B6745:1:2113:11845:6888
Cellulomonas gilvus	11	0.02	gi|336102715|gb|CP002665.1|	2.98445e-86	M01232:51:000000000-B6745:1:1105:13552:1552
Thermomonospora curvata	11	0.02	gi|268309235|gb|CP001738.1|	1.8974e-43	M01232:51:000000000-B6745:1:1111:22134:16688
Achromobacter xylosoxidans	11	0.02	gi|874219584|gb|CP012046.1|	4.54522e-16	M01232:51:000000000-B6745:1:2106:23883:22050
Kribbella flavida	10	0.02	gi|283807292|gb|CP001736.1|	8.70374e-52	M01232:51:000000000-B6745:1:1119:7422:18336
Streptomyces glaucescens	10	0.02	gi|692319829|gb|CP009438.1|	2.25249e-15	M01232:51:000000000-B6745:1:2105:16580:5569
Noviherbaspirillum canariense	10	0.02	gi|645320956|ref|NR_118039.1|	7.84128e-127	M01232:51:000000000-B6745:1:2116:20508:10046
Mycobacterium smegmatis	10	0.02	gi|698956000|gb|CP009496.1|	2.31205e-47	M01232:51:000000000-B6745:1:1119:26436:15527
Mesorhizobium loti	10	0.02	gi|47118328|dbj|BA000012.4|	3.17891e-10	M01232:51:000000000-B6745:1:2110:17317:6809
Streptomyces violaceusniger	10	0.02	gi|344034313|gb|CP002994.1|	1.12928e-25	M01232:51:000000000-B6745:1:2105:21742:12924
Arsenicicoccus sp.	10	0.02	gi|908724324|gb|CP012070.1|	1.49539e-19	M01232:51:000000000-B6745:1:2118:26092:13080
Sanguibacter keddieii	9	0.02	gi|269095543|gb|CP001819.1|	1.09512e-15	M01232:51:000000000-B6745:1:2103:2049:15825
Stenotrophomonas maltophilia	9	0.02	gi|190010013|emb|AM743169.1|	4.29283e-10	M01232:51:000000000-B6745:1:2105:20288:21932
Sorangium cellulosum	9	0.02	gi|520999024|gb|CP003969.1|	2.04107e-07	M01232:51:000000000-B6745:1:1115:17732:12769
Frankia symbiont	9	0.02	gi|334857119|gb|CP002801.1|	3.18065e-41	M01232:51:000000000-B6745:1:2104:15983:4659
Beutenbergia cavernae	8	0.02	gi|229564415|gb|CP001618.1|	8.0633e-87	M01232:51:000000000-B6745:1:2103:17394:4104
Olsenella uli	8	0.02	gi|301318648|gb|CP002106.1|	1.1349e-15	M01232:51:000000000-B6745:1:2102:6107:21590
Methylobacterium extorquens	8	0.02	gi|240006747|gb|CP001510.1|	5.42674e-19	M01232:51:000000000-B6745:1:1117:16144:5220
Uncultured microorganism	8	0.02	gi|529086919|gb|KF275395.1|	6.14806e-118	M01232:51:000000000-B6745:1:2119:13583:24165
Phenylobacterium zucineum	8	0.02	gi|196476886|gb|CP000747.1|	1.34355e-37	M01232:51:000000000-B6745:1:2119:16138:1930
Collimonas fungivorans	7	0.01	gi|340550464|gb|CP002745.1|	6.74031e-53	M01232:51:000000000-B6745:1:2107:20760:19340
Burkholderiales bacterium	7	0.01	gi|723001977|dbj|AP014683.1|	1.9381e-28	M01232:51:000000000-B6745:1:2111:10183:5307
Stigmatella aurantiaca	7	0.01	gi|309390350|gb|CP002271.1|	1.28311e-12	M01232:51:000000000-B6745:1:1117:14201:1503
Methylibium petroleiphilum	7	0.01	gi|124257968|gb|CP000555.1|	1.18515e-15	M01232:51:000000000-B6745:1:1118:16737:3041
Mycobacterium sp.	7	0.01	gi|327553818|gb|HQ174245.1|	1.02879e-115	M01232:51:000000000-B6745:1:2117:3135:15345
Xanthomonas sacchari	7	0.01	gi|743685209|gb|CP010409.1|	9.29235e-07	M01232:51:000000000-B6745:1:2113:12191:6433
Uncultured pedobacter	7	0.01	gi|728055102|gb|KM488199.1|	0.00162459	M01232:51:000000000-B6745:1:2104:20853:9446
Nocardia cyriacigeorgica	7	0.01	gi|374843763|emb|FO082843.1|	1.20204e-05	M01232:51:000000000-B6745:1:1106:22724:14845
Bacillus drentensis	7	0.01	gi|459377144|gb|KC679987.1|	9.09612e-05	M01232:51:000000000-B6745:1:1102:29238:12232
Saccharopolyspora erythraea	7	0.01	gi|133909243|emb|AM420293.1|	4.11707e-05	M01232:51:000000000-B6745:1:2101:26054:11989
Pseudomonas sp.	7	0.01	gi|922061508|gb|KT580570.1|	1.26428e-149	M01232:51:000000000-B6745:1:2113:4461:8422
Chelatococcus sp.	7	0.01	gi|919432499|gb|CP012398.1|	4.45441e-32	M01232:51:000000000-B6745:1:2118:5088:11338
Actinomycetospora sp.	6	0.01	gi|557126830|gb|KF600710.1|	5.93439e-143	M01232:51:000000000-B6745:1:2110:19943:13865
Azospirillum brasilense	6	0.01	gi|646258717|gb|CP007794.1|	3.68761e-16	M01232:51:000000000-B6745:1:1104:29612:14676
Alloactinosynnema sp.	6	0.01	gi|886827290|emb|LN850107.1|	2.39982e-51	M01232:51:000000000-B6745:1:1112:11655:15568
Burkholderia glumae	6	0.01	gi|755901546|gb|CP002581.1|	5.20744e-29	M01232:51:000000000-B6745:1:2116:24106:5721
Pseudomonas mediterranea	6	0.01	gi|514251392|gb|KF054768.1|	0.000156216	M01232:51:000000000-B6745:1:1118:25537:6558
Uncultured pasteuria	6	0.01	gi|375271695|gb|JQ649144.1|	1.00718e-130	M01232:51:000000000-B6745:1:2103:13205:16472
Verminephrobacter eiseniae	6	0.01	gi|121551644|gb|CP000542.1|	1.75235e-52	M01232:51:000000000-B6745:1:1113:22861:16921
Predicted: clupea	6	0.01	gi|831297920|ref|XR_001162309.1|	2.6521e-06	M01232:51:000000000-B6745:1:1118:7171:10390
Streptomyces davawensis	6	0.01	gi|408526205|emb|HE971709.1|	3.88784e-37	M01232:51:000000000-B6745:1:2101:13879:20546
Escherichia coli	6	0.01	gi|923416119|gb|CP011113.1|	2.85001e-05	M01232:51:000000000-B6745:1:1116:9775:24143
Myxococcus fulvus	6	0.01	gi|337255776|gb|CP002830.1|	5.30354e-39	M01232:51:000000000-B6745:1:1104:20559:7383
Pseudomonas resinovorans	6	0.01	gi|512374267|dbj|AP013068.1|	1.62824e-18	M01232:51:000000000-B6745:1:1114:17757:17881
Rhodanobacter denitrificans	6	0.01	gi|459938263|gb|CP003470.1|	1.04488e-05	M01232:51:000000000-B6745:1:1102:22091:19866
Bacterium culaeenea	5	0.01	gi|460425047|gb|KC484940.1|	0.00461564	M01232:51:000000000-B6745:1:2110:16978:2487
Methylobacterium sp.	5	0.01	gi|168192641|gb|CP000943.1|	9.09721e-22	M01232:51:000000000-B6745:1:2119:14943:23074
Mycobacterium rhodesiae	5	0.01	gi|359817839|gb|CP003169.1|	5.32306e-47	M01232:51:000000000-B6745:1:1110:9673:11163
Frankia sp.	5	0.01	gi|311225233|gb|CP002299.1|	5.5022e-33	M01232:51:000000000-B6745:1:2108:8770:14931
Uncultured geopsychrobacter	5	0.01	gi|192804628|emb|FM175430.1|	1.26652e-149	M01232:51:000000000-B6745:1:2110:12275:10576
Sphingomonas taxi	5	0.01	gi|695169020|gb|CP009571.1|	5.76579e-38	M01232:51:000000000-B6745:1:2119:11559:14436
Clavibacter michiganensis	5	0.01	gi|147829108|emb|AM711867.1|	8.76647e-05	M01232:51:000000000-B6745:1:2117:27924:6624
Micromonospora sp.	5	0.01	gi|315407437|gb|CP002399.1|	5.83662e-13	M01232:51:000000000-B6745:1:1110:19859:21458
Verrucomicrobia bacterium	5	0.01	gi|827038732|gb|CP010904.1|	2.54732e-17	M01232:51:000000000-B6745:1:2113:28180:16209
Mesorhizobium australicum	5	0.01	gi|433663430|gb|CP003358.1|	3.39724e-50	M01232:51:000000000-B6745:1:1114:7855:17471
Uncultured nocardiopsis	5	0.01	gi|389546244|gb|JQ401172.1|	2.79977e-116	M01232:51:000000000-B6745:1:1113:14412:12593
Dinoroseobacter shibae	5	0.01	gi|157914090|gb|CP000832.1|	4.11443e-40	M01232:51:000000000-B6745:1:2106:12266:19335
Sphingomonas sanxanigenens	5	0.01	gi|569540043|gb|CP006644.1|	0.00152505	M01232:51:000000000-B6745:1:2107:6154:18137
Huaishuia halophila	5	0.01	gi|686688099|gb|KM037728.1|	0.000597413	M01232:51:000000000-B6745:1:1107:18068:16882
Bradyrhizobium sp.	5	0.01	gi|146189981|emb|CU234118.1|	5.00974e-34	M01232:51:000000000-B6745:1:1104:18402:20102
Streptomyces avermitilis	5	0.01	gi|148878541|dbj|BA000030.3|	3.02697e-76	M01232:51:000000000-B6745:1:1118:22086:22572
Burkholderia multivorans	5	0.01	gi|685687153|gb|CP008730.1|	3.99486e-05	M01232:51:000000000-B6745:1:2110:14538:7238
Verrucosispora maris	5	0.01	gi|328807854|gb|CP002638.1|	8.7509e-51	M01232:51:000000000-B6745:1:1114:14770:20905
Uncultured terrimonas	5	0.01	gi|672229710|emb|HE861203.1|	4.53108e-149	M01232:51:000000000-B6745:1:1109:13495:9597
Burkholderia fungorum	4	0.01	gi|780557314|gb|CP010027.1|	6.71158e-28	M01232:51:000000000-B6745:1:2102:25333:4840
Polymorphum gilvum	4	0.01	gi|326411376|gb|CP002568.1|	1.1893e-05	M01232:51:000000000-B6745:1:1101:27490:18012
Kitasatospora setae	4	0.01	gi|311893446|dbj|AP010968.1|	5.28483e-44	M01232:51:000000000-B6745:1:2108:19429:14457
Actinoplanes sp.	4	0.01	gi|359832573|gb|CP003170.1|	5.68244e-38	M01232:51:000000000-B6745:1:2101:12143:19563
Nakamurella multipartita	4	0.01	gi|258553496|gb|CP001737.1|	3.23672e-49	M01232:51:000000000-B6745:1:2111:15290:18787
Gemmatimonas aurantiaca	4	0.01	gi|226088597|dbj|AP009153.1|	1.80733e-48	M01232:51:000000000-B6745:1:2102:12944:9099
Sinorhizobium fredii	4	0.01	gi|227339586|gb|CP001389.1|	2.20818e-05	M01232:51:000000000-B6745:1:2118:20766:17608
Uncultured chitinophagaceae	4	0.01	gi|381283430|gb|JQ308754.1|	2.1156e-147	M01232:51:000000000-B6745:1:1113:27444:12395
Microbacterium testaceum	4	0.01	gi|323272819|dbj|AP012052.1|	4.02091e-55	M01232:51:000000000-B6745:1:1103:12525:22173
Uncultured clostridia	4	0.01	gi|451917092|gb|KC450956.1|	1.00362e-130	M01232:51:000000000-B6745:1:1116:9700:11617
Archangium gephyra	4	0.01	gi|827418478|gb|CP011509.1|	2.89521e-09	M01232:51:000000000-B6745:1:2110:28635:15005
Streptomyces ambofaciens	4	0.01	gi|917646380|gb|CP012382.1|	2.58362e-07	M01232:51:000000000-B6745:1:2115:19913:24574
Delftia sp.	4	0.01	gi|333741867|gb|CP002735.1|	1.79091e-12	M01232:51:000000000-B6745:1:2117:27712:11363
Nocardiopsis sp.	4	0.01	gi|769952938|gb|KP339942.1|	1.13243e-09	M01232:51:000000000-B6745:1:1118:13385:6614
Rhizobium sp.	4	0.01	gi|430001947|emb|FO082820.1|	0.000150284	M01232:51:000000000-B6745:1:1112:13430:18824
Bradyrhizobium diazoefficiens	4	0.01	gi|806922190|dbj|AP014685.1|	1.09721e-15	M01232:51:000000000-B6745:1:2102:24781:11842
Azohydromonas australica	4	0.01	gi|631252907|ref|NR_114105.1|	2.7806e-136	M01232:51:000000000-B6745:1:2101:10260:9984
Azorhizobium caulinodans	3	0.01	gi|158328513|dbj|AP009384.1|	2.1525e-37	M01232:51:000000000-B6745:1:1102:24593:22262
Burkholderia pseudomallei	3	0.01	gi|924575799|gb|CP012577.1|	1.79403e-28	M01232:51:000000000-B6745:1:1104:23684:19012
Uncultured actinomycetales	3	0.01	gi|630060206|gb|KJ192032.1|	1.04345e-105	M01232:51:000000000-B6745:1:2109:11772:3148
Pseudomonas knackmussii	3	0.01	gi|631776901|emb|HG322950.1|	1.22323e-13	M01232:51:000000000-B6745:1:2108:16373:18413
Rhodobacter sphaeroides	3	0.01	gi|551620651|gb|CP000144.2|	2.38174e-62	M01232:51:000000000-B6745:1:2102:18174:16996
Amycolatopsis mediterranei	3	0.01	gi|532225686|gb|CP003777.1|	3.34212e-06	M01232:51:000000000-B6745:1:2108:10183:15166
Uncultured ureaplasma	3	0.01	gi|354548964|gb|JF975748.1|	0.00459007	M01232:51:000000000-B6745:1:2109:11260:8485
Actinotalea sp.	3	0.01	gi|669634750|gb|KJ769194.1|	7.78601e-132	M01232:51:000000000-B6745:1:2108:10859:13364
Uncultured lysobacter	3	0.01	gi|330895957|gb|JF523562.1|	1.67349e-133	M01232:51:000000000-B6745:1:1104:6929:19219
Uncultured organism	3	0.01	gi|161016379|gb|AY898039.2|	4.81195e-109	M01232:51:000000000-B6745:1:1119:15269:20738
Laribacter hongkongensis	3	0.01	gi|226713858|gb|CP001154.1|	1.97896e-05	M01232:51:000000000-B6745:1:2107:18926:9588
Gordonia sp.	3	0.01	gi|403643428|gb|CP002907.1|	0.000155494	M01232:51:000000000-B6745:1:1119:11622:12221
Uncultured caldilineae	3	0.01	gi|451917065|gb|KC450929.1|	1.00008e-135	M01232:51:000000000-B6745:1:1113:20412:8017
Nocardiopsis alba	3	0.01	gi|402798256|gb|CP003788.1|	3.22597e-31	M01232:51:000000000-B6745:1:1101:8940:12928
Bacterium enrichment	3	0.01	gi|702085272|gb|KM263555.1|	7.26174e-101	M01232:51:000000000-B6745:1:2105:20264:10750
Streptosporangium roseum	3	0.01	gi|270504784|gb|CP001814.1|	9.09721e-22	M01232:51:000000000-B6745:1:2102:19301:9156
Uncultured betaproteobacteria	3	0.01	gi|237984112|emb|CU926134.1|	4.60381e-139	M01232:51:000000000-B6745:1:2116:19299:19847
Arthrobacter sp.	3	0.01	gi|674645640|emb|LN483071.1|	7.15804e-08	M01232:51:000000000-B6745:1:1117:23350:11666
Parastrongyloides trichosuri	3	0.01	gi|687021945|emb|LM523309.1|	1.94153e-28	M01232:51:000000000-B6745:1:2113:11010:16897
Gluconacetobacter liquefaciens	3	0.01	gi|269912591|emb|FN391773.1|	7.27758e-11	M01232:51:000000000-B6745:1:2101:14100:13452
Mycobacterium kansasii	3	0.01	gi|690330613|gb|CP009483.1|	5.16814e-11	M01232:51:000000000-B6745:1:1110:14623:23736
Martelella endophytica	3	0.01	gi|779727330|gb|CP010803.1|	2.56541e-12	M01232:51:000000000-B6745:1:1112:13997:7396
Streptomyces lividans	3	0.01	gi|672367150|gb|CP009124.1|	4.0245e-08	M01232:51:000000000-B6745:1:1103:20998:2450
Pseudoxanthomonas suwonensis	3	0.01	gi|807383831|gb|CP011144.1|	6.54067e-73	M01232:51:000000000-B6745:1:1102:9814:18588
Acidovorax sp.	3	0.01	gi|407894523|gb|CP003872.1|	1.18928e-14	M01232:51:000000000-B6745:1:2119:12480:3374
Uncultured opitutae	3	0.01	gi|451919346|gb|KC453210.1|	4.58756e-144	M01232:51:000000000-B6745:1:2119:22118:22189
Stenotrophomonas rhizophila	3	0.01	gi|627787876|gb|CP007597.1|	1.9692e-18	M01232:51:000000000-B6745:1:2102:27955:17306
Streptomyces incarnatus	3	0.01	gi|827433367|gb|CP011497.1|	2.95817e-91	M01232:51:000000000-B6745:1:1113:20392:3268
Actinosynnema mirum	3	0.01	gi|255918463|gb|CP001630.1|	2.24583e-07	M01232:51:000000000-B6745:1:2109:25302:19319
Pseudomonas stutzeri	3	0.01	gi|395806679|gb|CP003725.1|	1.52982e-33	M01232:51:000000000-B6745:1:2116:22943:11544
Laceyella sacchari	3	0.01	gi|126032557|gb|EF397000.1|	0.000150284	M01232:51:000000000-B6745:1:2110:28503:13355
Culex pipiens	3	0.01	gi|82830649|gb|AC168019.4|	4.02802e-55	M01232:51:000000000-B6745:1:2112:27075:16736
Rubrivivax gelatinosus	3	0.01	gi|381376528|dbj|AP012320.1|	1.31176e-33	M01232:51:000000000-B6745:1:2107:5487:14084
Acidovorax ebreus	3	0.01	gi|221728669|gb|CP001392.1|	4.0782e-45	M01232:51:000000000-B6745:1:2108:26903:9754
Streptomyces leeuwenhoekii	3	0.01	gi|822875509|emb|LN831789.1|	0.000466376	M01232:51:000000000-B6745:1:1119:8084:10571
Serratia fonticola	3	0.01	gi|820750777|gb|CP011254.1|	0.000142857	M01232:51:000000000-B6745:1:2106:8176:13621

## Sheet: SWR
Table 2: Bacterial community composition of the treated water board agency reservoir as identified by 16S rDNA amplicon gene sequencing
Organism/HIT	Cluster size	%	Accession	e-value	Fastq header
Uncultured bacterium	13129	64.99	gi|206599296|gb|FJ206955.1|	0.00320921	M01232:51:000000000-B6745:1:1112:21390:8154
Uncultured actinobacterium	1353	6.70	gi|307092119|gb|HM480655.1|	2.87054e-111	M01232:51:000000000-B6745:1:2108:2667:11033
Actinophytocola xinjiangensis	1248	6.18	gi|636560203|ref|NR_116263.1|	2.90058e-91	M01232:51:000000000-B6745:1:2111:11187:1736
Myxococcus stipitatus	880	4.36	gi|441484664|gb|CP004025.1|	1.92785e-33	M01232:51:000000000-B6745:1:1102:22697:15002
Mycobacterium neoaurum	655	3.24	gi|674790876|gb|CP006936.2|	5.9239e-143	M01232:51:000000000-B6745:1:2112:14044:24338
Uncultured anaerolineae	347	1.72	gi|219932282|emb|FM209128.1|	1.79617e-83	M01232:51:000000000-B6745:1:1110:21237:13935
Modestobacter marinus	157	0.78	gi|388483940|emb|FO203431.1|	2.5071e-27	M01232:51:000000000-B6745:1:1109:14074:5814
Bacterium enrichment	142	0.70	gi|702085261|gb|KM263544.1|	1.27551e-144	M01232:51:000000000-B6745:1:2109:4781:11609
Nocardioides sp.	117	0.58	gi|119534933|gb|CP000509.1|	2.40716e-57	M01232:51:000000000-B6745:1:1109:8238:6888
Uncultured acidobacteria	116	0.57	gi|341867197|gb|JN205269.1|	3.89332e-83	M01232:51:000000000-B6745:1:1113:14558:19494
Pimelobacter simplex	109	0.54	gi|723622094|gb|CP009896.1|	4.84142e-17	M01232:51:000000000-B6745:1:2110:10110:12368
Proteobacterium	85	0.42	gi|323709899|gb|HQ857672.1|	4.71924e-124	M01232:51:000000000-B6745:1:2108:14857:3551
Uncultured proteobacterium	59	0.29	gi|110753316|gb|DQ828003.1|	1.29369e-134	M01232:51:000000000-B6745:1:2115:17524:23793
Uncultured aquificae	56	0.28	gi|523452696|gb|KF183116.1|	2.11185e-147	M01232:51:000000000-B6745:1:1102:8277:9616
Uncultured chloroflexi	54	0.27	gi|781796715|emb|LN797050.1|	5.97652e-138	M01232:51:000000000-B6745:1:2106:7871:18457
Uncultured acidobacteriaceae	51	0.25	gi|192805191|emb|FM175993.1|	5.08844e-113	M01232:51:000000000-B6745:1:2115:24115:21666
Uncultured copper	49	0.24	gi|12802766|gb|AF337850.1|	2.11934e-147	M01232:51:000000000-B6745:1:2105:10800:20555
Mycobacterium avium	46	0.23	gi|701188573|gb|CP009614.1|	0.00153927	M01232:51:000000000-B6745:1:1110:19244:13956
Uncultured microorganism	43	0.21	gi|478859630|gb|KC841593.1|	4.65294e-134	M01232:51:000000000-B6745:1:1117:20375:12732
Proteobacterium	43	0.21	gi|825508410|gb|KR705964.1|	4.32579e-33	M01232:51:000000000-B6745:1:2109:21100:21632
Uncultured planctomycete	33	0.16	gi|162287674|gb|EU299101.1|	2.13062e-142	M01232:51:000000000-B6745:1:1103:26747:10638
Uncultured pseudonocardia	32	0.16	gi|56547765|gb|AY834333.1|	2.18017e-127	M01232:51:000000000-B6745:1:1105:16351:2357
Uncultured rubrobacter	31	0.15	gi|389545690|gb|JQ400618.1|	1.63256e-148	M01232:51:000000000-B6745:1:2118:21227:10254
Uncultured phycisphaerae	30	0.15	gi|451919426|gb|KC453290.1|	2.11934e-147	M01232:51:000000000-B6745:1:2118:9211:9050
Brachybacterium faecium	25	0.12	gi|256558041|gb|CP001643.1|	4.15831e-30	M01232:51:000000000-B6745:1:2113:5426:18952
Uncultured firmicutes	25	0.12	gi|151506141|gb|EF651471.1|	5.93439e-143	M01232:51:000000000-B6745:1:2107:13213:11308
Frankia alni	22	0.11	gi|111147037|emb|CT573213.2|	7.99634e-17	M01232:51:000000000-B6745:1:1107:23405:13530
Uncultured rubrobacterineae	21	0.10	gi|192804778|emb|FM175580.1|	1.27101e-144	M01232:51:000000000-B6745:1:2113:15777:6745
Microbacterium sp.	21	0.10	gi|590121444|emb|HE716934.1|	2.16098e-132	M01232:51:000000000-B6745:1:1114:26920:18650
Sphingomonas sp.	19	0.09	gi|455898703|gb|KC410868.1|	2.19565e-122	M01232:51:000000000-B6745:1:2114:5250:4584
Uncultured verrucomicrobia	19	0.09	gi|326537630|gb|JF319200.1|	5.89255e-148	M01232:51:000000000-B6745:1:1104:23660:19427
Cyprinus carpio	19	0.09	gi|685044108|emb|LN592633.1|	3.48419e-05	M01232:51:000000000-B6745:1:1106:8763:2216
Uncultured steroidobacter	18	0.09	gi|589482115|gb|KJ410583.1|	2.1156e-147	M01232:51:000000000-B6745:1:2102:6961:18907
Uncultured rubrobacteridae	17	0.08	gi|444737547|emb|HE974791.1|	3.52134e-145	M01232:51:000000000-B6745:1:2116:24482:13698
Proteobacterium	16	0.08	gi|451917271|gb|KC451135.1|	3.64819e-125	M01232:51:000000000-B6745:1:2112:12982:16542
Uncultured prokaryote	16	0.08	gi|565341176|gb|KF680666.1|	2.7174e-151	M01232:51:000000000-B6745:1:2107:21436:4223
Kineococcus radiotolerans	14	0.07	gi|196121877|gb|CP000750.2|	3.1945e-06	M01232:51:000000000-B6745:1:1104:20973:10273
Croceicoccus naphthovorans	14	0.07	gi|831206920|gb|CP011770.1|	2.42022e-10	M01232:51:000000000-B6745:1:1106:19668:23470
Conexibacter woesei	13	0.06	gi|283945692|gb|CP001854.1|	3.83341e-90	M01232:51:000000000-B6745:1:1103:10001:18778
Rhodopseudomonas palustris	12	0.06	gi|315599110|gb|CP002418.1|	6.3204e-08	M01232:51:000000000-B6745:1:1107:26279:18598
Xanthomonas campestris	12	0.06	gi|341934791|gb|CP002789.1|	1.1685e-25	M01232:51:000000000-B6745:1:2105:20710:12342
Clavibacter michiganensis	11	0.05	gi|147829108|emb|AM711867.1|	8.76647e-05	M01232:51:000000000-B6745:1:1102:23155:19562
Geodermatophilus obscurus	11	0.05	gi|284061874|gb|CP001867.1|	2.24275e-107	M01232:51:000000000-B6745:1:2119:14685:13017
Nocardia brasiliensis	11	0.05	gi|407304062|gb|CP003876.1|	1.17264e-20	M01232:51:000000000-B6745:1:1110:9746:22188
Mycobacterium sp.	10	0.05	gi|28274506|gb|AY215252.1|	6.75242e-97	M01232:51:000000000-B6745:1:1114:10977:21887
Streptomyces cattleya	10	0.05	gi|365804155|gb|CP003219.1|	1.94061e-07	M01232:51:000000000-B6745:1:2107:9879:4348
Uncultured gemmatimonadetes	10	0.05	gi|60266406|gb|AY921860.1|	4.58756e-144	M01232:51:000000000-B6745:1:2118:9127:6642
Craurococcus sp.	10	0.05	gi|578897545|gb|KF309173.1|	1.75845e-98	M01232:51:000000000-B6745:1:2102:16705:24739
Uncultured roseomonas	10	0.05	gi|545345785|gb|KF509017.1|	7.89695e-122	M01232:51:000000000-B6745:1:1115:27899:7131
Blastococcus saxobsidens	9	0.04	gi|378781357|emb|FO117623.1|	8.79651e-42	M01232:51:000000000-B6745:1:2104:16455:18358
Uncultured thermodesulfobacterium	9	0.04	gi|451920016|gb|KC453880.1|	4.71924e-124	M01232:51:000000000-B6745:1:1102:4868:14278
Uncultured planctomycetaceae	9	0.04	gi|389546811|gb|JQ401739.1|	4.61197e-139	M01232:51:000000000-B6745:1:2119:18217:17598
Proteobacterium	9	0.04	gi|389546016|gb|JQ400944.1|	1.28431e-124	M01232:51:000000000-B6745:1:2118:11296:6669
Azospirillum sp.	8	0.04	gi|288909149|dbj|AP010946.1|	7.12019e-13	M01232:51:000000000-B6745:1:1117:14583:23326
Kutzneria albida	8	0.04	gi|578005119|gb|CP007155.1|	5.30408e-43	M01232:51:000000000-B6745:1:2101:7203:18620
Mesorhizobium loti	8	0.04	gi|47118328|dbj|BA000012.4|	2.89597e-46	M01232:51:000000000-B6745:1:1111:25285:4491
Natronomonas moolapensis	8	0.04	gi|452081962|emb|HF582854.1|	0.000878062	M01232:51:000000000-B6745:1:2107:19455:20235
Arthrobacter sp.	8	0.04	gi|403227528|gb|CP003203.1|	2.1471e-10	M01232:51:000000000-B6745:1:2119:19474:14334
Mycobacterium smegmatis	8	0.04	gi|777214100|emb|LN831039.1|	3.94344e-70	M01232:51:000000000-B6745:1:1119:21924:4382
Intrasporangium calvum	8	0.04	gi|315587265|gb|CP002343.1|	2.12223e-21	M01232:51:000000000-B6745:1:2115:5166:14047
Uncultured candidate	7	0.03	gi|28435954|gb|AY193196.1|	2.80035e-131	M01232:51:000000000-B6745:1:1101:10585:10599
Streptomyces albus	7	0.03	gi|749174630|gb|CP010519.1|	2.45875e-37	M01232:51:000000000-B6745:1:1111:21990:9653
Actinoplanes sp.	7	0.03	gi|492002190|gb|CP005929.1|	7.59138e-66	M01232:51:000000000-B6745:1:2118:16421:6786
Pandoraea apista	7	0.03	gi|827413822|gb|CP011501.1|	6.49301e-17	M01232:51:000000000-B6745:1:2117:11985:16146
Anaeromyxobacter sp.	6	0.03	gi|152026452|gb|CP000769.1|	3.26095e-19	M01232:51:000000000-B6745:1:2107:9925:19162
Gluconacetobacter diazotrophicus	6	0.03	gi|209529865|gb|CP001189.1|	0.000354834	M01232:51:000000000-B6745:1:2103:12781:17469
Uncultured bacteroidetes	6	0.03	gi|60266347|gb|AY921801.1|	4.79414e-99	M01232:51:000000000-B6745:1:2109:4225:17590
Streptomyces sp.	6	0.03	gi|922959754|dbj|LC075580.1|	2.11934e-147	M01232:51:000000000-B6745:1:1103:11198:17633
Uncultured thermoprotei	6	0.03	gi|451920040|gb|KC453904.1|	1.75535e-98	M01232:51:000000000-B6745:1:1104:15492:6957
Xylanimonas cellulosilytica	6	0.03	gi|269303491|gb|CP001821.1|	0.00113401	M01232:51:000000000-B6745:1:1105:7367:18116
Knoellia flava	6	0.03	gi|645320880|ref|NR_117982.1|	4.77803e-114	M01232:51:000000000-B6745:1:1101:25733:21833
Uncultured sphingomonas	6	0.03	gi|824991281|gb|KR090585.1|	1.26428e-149	M01232:51:000000000-B6745:1:2114:19019:5481
Chelatococcus sp.	6	0.03	gi|919432499|gb|CP012398.1|	4.51789e-22	M01232:51:000000000-B6745:1:2106:25477:16685
Actinoplanes friuliensis	6	0.03	gi|556031042|gb|CP006272.1|	3.83196e-70	M01232:51:000000000-B6745:1:2116:6002:8273
Microlunatus phosphovorus	6	0.03	gi|334683429|dbj|AP012204.1|	1.72148e-38	M01232:51:000000000-B6745:1:1113:7890:23435
Kribbella flavida	5	0.02	gi|283807292|gb|CP001736.1|	2.29788e-101	M01232:51:000000000-B6745:1:1101:8914:20998
Archangium gephyra	5	0.02	gi|827418478|gb|CP011509.1|	1.85414e-08	M01232:51:000000000-B6745:1:2119:5893:5088
Variovorax paradoxus	5	0.02	gi|239799596|gb|CP001635.1|	6.98156e-13	M01232:51:000000000-B6745:1:1119:8856:2482
Bradyrhizobium sp.	4	0.02	gi|146403799|gb|CP000494.1|	6.42824e-17	M01232:51:000000000-B6745:1:1115:3930:8207
Mycobacterium chubuense	4	0.02	gi|390613681|gb|CP003053.1|	1.85278e-35	M01232:51:000000000-B6745:1:1115:27698:14766
Ramlibacter tataouinensis	4	0.02	gi|334728683|gb|CP000245.1|	8.78104e-47	M01232:51:000000000-B6745:1:2112:11260:3101
Uncultured hyphomicrobiaceae	4	0.02	gi|306816974|gb|HQ003512.1|	2.761e-141	M01232:51:000000000-B6745:1:1114:10308:21930
Amycolatopsis methanolica	4	0.02	gi|672354214|gb|CP009110.1|	4.14364e-35	M01232:51:000000000-B6745:1:1109:23708:18107
Rhizobium leguminosarum	4	0.02	gi|573465242|gb|CP007045.1|	6.7284e-53	M01232:51:000000000-B6745:1:1103:28452:13894
Chlamydomonas reinhardtii	4	0.02	gi|159481992|ref|XM_001699007.1|	8.76647e-05	M01232:51:000000000-B6745:1:1108:11499:9984
Llimnochorda pilosa	4	0.02	gi|921142775|dbj|AP014924.1|	1.19246e-09	M01232:51:000000000-B6745:1:1110:23473:6058
Microbacterium testaceum	4	0.02	gi|323272819|dbj|AP012052.1|	3.31856e-11	M01232:51:000000000-B6745:1:2107:17551:3952
Nakamurella multipartita	4	0.02	gi|258553496|gb|CP001737.1|	8.81495e-41	M01232:51:000000000-B6745:1:2119:27775:19616
Uncultured rhodocyclaceae	4	0.02	gi|307752801|gb|HM592613.1|	4.60381e-139	M01232:51:000000000-B6745:1:1116:20216:18888
Pandoraea pulmonicola	3	0.01	gi|743677147|gb|CP010310.1|	8.28091e-42	M01232:51:000000000-B6745:1:2112:7481:15472
Actinoplanes missouriensis	3	0.01	gi|381368402|dbj|AP012319.1|	1.5009e-29	M01232:51:000000000-B6745:1:2118:15939:17406
Nitrospira moscoviensis	3	0.01	gi|922305621|gb|CP011801.1|	1.50621e-24	M01232:51:000000000-B6745:1:1109:19012:9474
Pseudomonas parafulva	3	0.01	gi|730587126|gb|CP009747.1|	3.69339e-14	M01232:51:000000000-B6745:1:2106:15681:8748
Gemmatirosa kalamazoonesis	3	0.01	gi|575456455|gb|CP007128.1|	1.00731e-70	M01232:51:000000000-B6745:1:1115:17328:11782
Uncultured gemmatimonas	3	0.01	gi|389545855|gb|JQ400783.1|	3.70018e-115	M01232:51:000000000-B6745:1:1106:10528:14642
Uncultured planctomycetacia	3	0.01	gi|151353121|gb|EF665830.1|	6.01895e-133	M01232:51:000000000-B6745:1:2119:20208:9552
Leptothrix cholodnii	3	0.01	gi|170774137|gb|CP001013.1|	6.67651e-33	M01232:51:000000000-B6745:1:1104:22380:1452
Bacillus sp.	3	0.01	gi|697883209|gb|KM205825.1|	0.00039437	M01232:51:000000000-B6745:1:2109:11931:9496
Streptomyces davawensis	3	0.01	gi|408526205|emb|HE971709.1|	1.03257e-11	M01232:51:000000000-B6745:1:2117:9831:10434
Streptomyces ambofaciens	3	0.01	gi|917646380|gb|CP012382.1|	7.33271e-52	M01232:51:000000000-B6745:1:1114:11427:6545
Acidovorax ebreus	3	0.01	gi|221728669|gb|CP001392.1|	1.45902e-49	M01232:51:000000000-B6745:1:1104:10386:13261
Uncultured freshwater	3	0.01	gi|67550893|gb|DQ065299.1|	1.28912e-134	M01232:51:000000000-B6745:1:1115:11085:22475
Uncultured planctomyces	3	0.01	gi|220682475|gb|FJ543082.1|	1.03609e-110	M01232:51:000000000-B6745:1:1107:10364:4961
Saccharopolyspora erythraea	3	0.01	gi|133909243|emb|AM420293.1|	2.74229e-61	M01232:51:000000000-B6745:1:2105:10320:4909
Sphingobium sp.	3	0.01	gi|530722756|gb|KF437578.1|	1.10348e-124	M01232:51:000000000-B6745:1:1117:26086:15289
Xanthomonas translucens	3	0.01	gi|828451590|gb|CP008714.1|	3.77335e-05	M01232:51:000000000-B6745:1:2104:24452:8910
Hoeflea sp.	3	0.01	gi|822663067|gb|CP011479.1|	6.24214e-27	M01232:51:000000000-B6745:1:2114:21039:9330
Stackebrandtia nassauensis	3	0.01	gi|290566758|gb|CP001778.1|	0.000155494	M01232:51:000000000-B6745:1:2115:24667:5120
Uncultured rhizobiales	3	0.01	gi|673538958|gb|KJ611710.1|	1.26428e-149	M01232:51:000000000-B6745:1:2116:21757:21472
Chelativorans sp.	3	0.01	gi|110283346|gb|CP000390.1|	7.0825e-18	M01232:51:000000000-B6745:1:1101:21014:24221
Alicycliphilus denitrificans	3	0.01	gi|317115299|gb|CP002449.1|	2.05744e-25	M01232:51:000000000-B6745:1:1104:20652:12971
Schistosoma mansoni	3	0.01	gi|360043576|emb|HE601631.1|	0.00049997	M01232:51:000000000-B6745:1:1101:11204:10477
Delftia sp.	3	0.01	gi|333741867|gb|CP002735.1|	1.83625e-12	M01232:51:000000000-B6745:1:1118:18866:23866
Amycolatopsis mediterranei	3	0.01	gi|532225686|gb|CP003777.1|	0.000559255	M01232:51:000000000-B6745:1:2113:12600:3282
Nocardiopsis sp.	3	0.01	gi|507579692|gb|KC928119.1|	0.000507875	M01232:51:000000000-B6745:1:1115:19383:10676
Methylibium petroleiphilum	3	0.01	gi|124257968|gb|CP000555.1|	5.31294e-39	M01232:51:000000000-B6745:1:2102:27480:17300
Uncultured conexibacter	2	0.01	gi|389546398|gb|JQ401326.1|	4.99403e-84	M01232:51:000000000-B6745:1:1115:6353:14556
Methylobacterium aquaticum	2	0.01	gi|760865928|dbj|AP014704.1|	0.000559255	M01232:51:000000000-B6745:1:1113:18829:13148
Streptomyces glaucescens	2	0.01	gi|692319829|gb|CP009438.1|	9.06599e-26	M01232:51:000000000-B6745:1:2114:19388:17540
Uncultured acidimicrobidae	2	0.01	gi|219932328|emb|FM209174.1|	3.56527e-140	M01232:51:000000000-B6745:1:1107:23419:11503
Methylobacterium extorquens	2	0.01	gi|254265931|emb|FP103042.2|	0.000559255	M01232:51:000000000-B6745:1:2112:21127:17236
Uncultured anaerolineaceae	2	0.01	gi|389546919|gb|JQ401847.1|	6.10472e-123	M01232:51:000000000-B6745:1:2108:20673:1591
Pseudomonas chlororaphis	2	0.01	gi|787852299|gb|CP011110.1|	2.0469e-11	M01232:51:000000000-B6745:1:2111:21311:8940
Uncultured acidimicrobiales	2	0.01	gi|192804773|emb|FM175575.1|	1.28912e-134	M01232:51:000000000-B6745:1:2112:22525:7395
Mesorhizobium australicum	2	0.01	gi|433663430|gb|CP003358.1|	0.00146818	M01232:51:000000000-B6745:1:2102:15808:14038
Microbacterium natoriense	2	0.01	gi|692313655|emb|LN556479.1|	6.19171e-113	M01232:51:000000000-B6745:1:2103:22813:12888
Beutenbergia cavernae	2	0.01	gi|229564415|gb|CP001618.1|	3.24313e-26	M01232:51:000000000-B6745:1:2113:6932:6077
Pseudomonas putida	2	0.01	gi|388557647|gb|CP003588.1|	0.00012394	M01232:51:000000000-B6745:1:2105:13583:25097
Saccharothrix espanaensis	2	0.01	gi|407879691|emb|HE804045.1|	2.821e-41	M01232:51:000000000-B6745:1:1117:10350:18909
Uncultured nitrospira	2	0.01	gi|110753574|gb|DQ828261.1|	7.73112e-137	M01232:51:000000000-B6745:1:1102:25262:7652
Dyella jiangningensis	2	0.01	gi|612502010|gb|CP007444.1|	4.00963e-25	M01232:51:000000000-B6745:1:2106:10494:14326
Uncultured actinomycetales	2	0.01	gi|630060206|gb|KJ192032.1|	2.85536e-116	M01232:51:000000000-B6745:1:2101:17021:24223
Rhodococcus opacus	2	0.01	gi|589062392|gb|CP003949.1|	1.53648e-68	M01232:51:000000000-B6745:1:2109:24446:19904
Sorangium cellulosum	2	0.01	gi|325960485|gb|HQ829408.1|	1.28457e-139	M01232:51:000000000-B6745:1:1109:8040:15656
Truepera radiovictrix	2	0.01	gi|297163432|gb|CP002049.1|	1.12602e-08	M01232:51:000000000-B6745:1:2102:6924:3699
Rubrivivax gelatinosus	2	0.01	gi|381376528|dbj|AP012320.1|	5.43651e-24	M01232:51:000000000-B6745:1:2102:9096:6371
Uncultured sphaerobacter	2	0.01	gi|389546721|gb|JQ401649.1|	5.10116e-69	M01232:51:000000000-B6745:1:2109:25007:3980
Sphingomonas wittichii	2	0.01	gi|148498119|gb|CP000699.1|	1.49361e-88	M01232:51:000000000-B6745:1:1114:10772:17997
Bifidobacterium scardovii	2	0.01	gi|757809295|dbj|AP012331.1|	1.43852e-59	M01232:51:000000000-B6745:1:2113:25693:13611
Xanthomonas arboricola	2	0.01	gi|910827970|gb|CP012251.1|	4.54401e-09	M01232:51:000000000-B6745:1:2112:5248:4297
Uncultured actinobacteria	2	0.01	gi|60266508|gb|AY921962.1|	3.59058e-135	M01232:51:000000000-B6745:1:2105:17916:17637
Pseudonocardia sp.	2	0.01	gi|167472917|gb|EU283934.1|	4.54282e-119	M01232:51:000000000-B6745:1:2111:17169:21117
Pseudomonas rhizosphaerae	2	0.01	gi|692342259|gb|CP009533.1|	1.29285e-44	M01232:51:000000000-B6745:1:2110:27346:7300
Ralstonia mannitolilytica	2	0.01	gi|770603614|gb|CP010799.2|	8.3947e-27	M01232:51:000000000-B6745:1:1113:23958:24475
Streptomyces nodosus	2	0.01	gi|748241940|gb|CP009313.1|	1.50087e-24	M01232:51:000000000-B6745:1:2118:9312:3254
Streptosporangium roseum	2	0.01	gi|270504784|gb|CP001814.1|	8.32116e-57	M01232:51:000000000-B6745:1:2108:23179:12763
Uncultured opitutus	2	0.01	gi|389545306|gb|JQ400234.1|	2.82023e-126	M01232:51:000000000-B6745:1:2116:7191:22523
Thermomonospora curvata	2	0.01	gi|268309235|gb|CP001738.1|	2.45879e-42	M01232:51:000000000-B6745:1:2119:22280:10539
Uncultured rubrobacterales	2	0.01	gi|672229606|emb|HE861099.1|	4.65294e-134	M01232:51:000000000-B6745:1:1117:19345:4971
Polaromonas naphthalenivorans	2	0.01	gi|120591888|gb|CP000529.1|	0.000155494	M01232:51:000000000-B6745:1:2114:20711:23450
Uncultured pirellula	2	0.01	gi|192804906|emb|FM175708.1|	1.26652e-149	M01232:51:000000000-B6745:1:2113:22758:9465
Proteobacterium	2	0.01	gi|192805294|emb|FM176096.1|	1.69134e-123	M01232:51:000000000-B6745:1:1108:10757:10155
Uncultured spartobacteria	2	0.01	gi|389545821|gb|JQ400749.1|	7.89695e-122	M01232:51:000000000-B6745:1:1107:14149:15161
Sandaracinus amylolyticus	2	0.01	gi|816953346|gb|CP011125.1|	9.12942e-17	M01232:51:000000000-B6745:1:1108:9488:4984
Frankia sp.	2	0.01	gi|311225233|gb|CP002299.1|	9.19384e-07	M01232:51:000000000-B6745:1:1111:14629:22092
Frankia symbiont	2	0.01	gi|334857119|gb|CP002801.1|	7.77715e-05	M01232:51:000000000-B6745:1:1103:14287:10495
Nocardia cyriacigeorgica	2	0.01	gi|374843763|emb|FO082843.1|	1.39839e-79	M01232:51:000000000-B6745:1:1102:18902:3469
Azospirillum brasilense	2	0.01	gi|646255953|gb|CP007793.1|	2.39083e-22	M01232:51:000000000-B6745:1:2101:14677:6488
Bradyrhizobium japonicum	2	0.01	gi|627779227|gb|CP007569.1|	1.90749e-38	M01232:51:000000000-B6745:1:2106:8621:18484
Streptomyces chartreusis	2	0.01	gi|924504021|gb|KT619139.1|	2.7806e-136	M01232:51:000000000-B6745:1:2106:22053:8451
Uncultured haliangium	2	0.01	gi|694178829|gb|KM200422.1|	2.82023e-126	M01232:51:000000000-B6745:1:2114:6051:16426
Uncultured arthrobacter	2	0.01	gi|389545895|gb|JQ400823.1|	1.02879e-115	M01232:51:000000000-B6745:1:2119:12367:23803

## Sheet: NMR
Table 3: Bacterial community composition of the O'kiep municipal reservoir as identified by 16S rDNA amplicon gene sequencing
Organism/HIT	Cluster size	%	Accession	e-value	Fastq header
Uncultured bacterium	39296	81.6	gi|399762709|gb|JX079102.1|	4.7109e-124	M01232:51:000000000-B6745:1:1104:18127:9656
Uncultured verrucomicrobia	2080	4.32	gi|325973802|emb|FR749796.1|	4.74655e-68	M01232:51:000000000-B6745:1:1110:17285:7492
Uncultured pseudonocardia	777	1.61	gi|532020985|gb|KF150649.1|	3.50876e-73	M01232:51:000000000-B6745:1:1109:12267:13164
Nocardioides sp.	425	0.88	gi|119534933|gb|CP000509.1|	1.71682e-26	M01232:51:000000000-B6745:1:2114:23954:7092
Uncultured acidobacteria	418	0.87	gi|31789464|gb|AY281356.1|	2.90117e-106	M01232:51:000000000-B6745:1:1107:24053:1951
Natronomonas moolapensis	321	0.67	gi|452081962|emb|HF582854.1|	0.000878062	M01232:51:000000000-B6745:1:2109:11279:7479
Bradyrhizobium sp.	293	0.61	gi|146189981|emb|CU234118.1|	3.2838e-65	M01232:51:000000000-B6745:1:2109:11501:13885
Uncultured rhizobiales	201	0.42	gi|630060146|gb|KJ191972.1|	1.1098e-114	M01232:51:000000000-B6745:1:2105:10890:17422
Desulfovibrio desulfuricans	201	0.42	gi|219867585|gb|CP001358.1|	1.9954e-07	M01232:51:000000000-B6745:1:1110:18316:18476
Pimelobacter simplex	172	0.36	gi|723622094|gb|CP009896.1|	8.52096e-67	M01232:51:000000000-B6745:1:2107:10410:24127
Conexibacter woesei	168	0.35	gi|283945692|gb|CP001854.1|	2.47625e-37	M01232:51:000000000-B6745:1:2119:26203:10218
Sphingomonas sp.	165	0.34	gi|918399443|emb|HF544321.2|	1.26652e-149	M01232:51:000000000-B6745:1:1110:21361:11613
Variovorax paradoxus	157	0.33	gi|239799596|gb|CP001635.1|	5.02434e-08	M01232:51:000000000-B6745:1:2110:16367:23772
Modestobacter marinus	144	0.30	gi|388483940|emb|FO203431.1|	9.52329e-10	M01232:51:000000000-B6745:1:1116:8506:14001
Uncultured proteobacterium	129	0.27	gi|155008368|gb|EU052121.1|	1.71848e-113	M01232:51:000000000-B6745:1:2114:9013:23049
Uncultured actinobacterium	121	0.25	gi|298231355|emb|FN811226.1|	1.28457e-139	M01232:51:000000000-B6745:1:1106:17416:22333
Mycobacterium smegmatis	108	0.22	gi|433294648|gb|CP003078.1|	6.88489e-38	M01232:51:000000000-B6745:1:1105:17683:16710
Clavibacter michiganensis	94	0.20	gi|147829108|emb|AM711867.1|	8.76647e-05	M01232:51:000000000-B6745:1:1104:21289:13384
Leptothrix cholodnii	91	0.19	gi|170774137|gb|CP001013.1|	1.00508e-15	M01232:51:000000000-B6745:1:1104:24527:16895
Croceicoccus naphthovorans	75	0.16	gi|831206920|gb|CP011770.1|	2.42022e-10	M01232:51:000000000-B6745:1:1116:17649:20317
Limnochorda pilosa	71	0.15	gi|921142775|dbj|AP014924.1|	5.60971e-13	M01232:51:000000000-B6745:1:1110:9666:5677
Microvirga sp.	66	0.14	gi|902761130|dbj|LC065182.1|	2.80035e-131	M01232:51:000000000-B6745:1:1119:9909:5833
Pandoraea apista	64	0.13	gi|827413822|gb|CP011501.1|	1.30286e-14	M01232:51:000000000-B6745:1:2103:8804:5091
Uncultured planctomycete	62	0.13	gi|197360261|gb|EU979049.1|	1.26205e-149	M01232:51:000000000-B6745:1:1115:23990:6320
Proteobacterium	62	0.13	gi|451915113|gb|KC448977.1|	1.69734e-123	M01232:51:000000000-B6745:1:1106:26069:22626
Frankia alni	60	0.12	gi|111147037|emb|CT573213.2|	9.14561e-17	M01232:51:000000000-B6745:1:1107:4049:7813
Pseudomonas chlororaphis	50	0.10	gi|787852299|gb|CP011110.1|	2.0469e-11	M01232:51:000000000-B6745:1:2109:12547:23854
Kineococcus radiotolerans	49	0.10	gi|196121877|gb|CP000750.2|	5.41785e-28	M01232:51:000000000-B6745:1:2117:24033:14780
Brachybacterium faecium	47	0.10	gi|256558041|gb|CP001643.1|	4.129e-35	M01232:51:000000000-B6745:1:1103:14730:24835
Uncultured flavobacteria	46	0.10	gi|151349948|gb|EF662657.1|	2.12684e-142	M01232:51:000000000-B6745:1:2108:10343:14488
Proteobacterium	39	0.08	gi|451917025|gb|KC450889.1|	1.63546e-148	M01232:51:000000000-B6745:1:2107:14857:15906
Uncultured bacteroidetes	37	0.08	gi|60266467|gb|AY921921.1|	4.62013e-139	M01232:51:000000000-B6745:1:1102:15891:23879
Uncultured beggiatoa	37	0.08	gi|192805026|emb|FM175828.1|	6.09393e-123	M01232:51:000000000-B6745:1:2118:20334:2313
Pseudomonas resinovorans	37	0.08	gi|512374267|dbj|AP013068.1|	7.57548e-17	M01232:51:000000000-B6745:1:1113:13695:3595
Rhodococcus opacus	37	0.08	gi|669176684|gb|CP008947.1|	8.49128e-56	M01232:51:000000000-B6745:1:2105:14369:24085
Azospirillum sp.	35	0.07	gi|288909149|dbj|AP010946.1|	2.54766e-25	M01232:51:000000000-B6745:1:2111:16086:7258
Luteipulveratus mongoliensis	34	0.07	gi|909831833|gb|CP011112.1|	5.84533e-17	M01232:51:000000000-B6745:1:1105:17238:12559
Streptomyces sp.	30	0.06	gi|822591927|gb|CP011492.1|	5.15802e-23	M01232:51:000000000-B6745:1:1102:25916:22680
Uncultured solirubrobacter	29	0.06	gi|545339969|gb|KF503201.1|	7.74474e-132	M01232:51:000000000-B6745:1:2110:18930:3414
Blastococcus saxobsidens	27	0.06	gi|378781357|emb|FO117623.1|	2.2104e-97	M01232:51:000000000-B6745:1:1117:5429:11616
Uncultured chloroflexi	27	0.06	gi|523452876|gb|KF183296.1|	4.77803e-114	M01232:51:000000000-B6745:1:2106:14887:22625
Microlunatus phosphovorus	26	0.05	gi|334683429|dbj|AP012204.1|	3.8761e-45	M01232:51:000000000-B6745:1:1115:25055:11453
Streptomyces cattleya	25	0.05	gi|365804155|gb|CP003219.1|	6.73213e-18	M01232:51:000000000-B6745:1:2105:14950:9108
Kocuria rhizophila	24	0.05	gi|315666586|gb|HQ641339.1|	0.000412499	M01232:51:000000000-B6745:1:1107:9280:6698
Intrasporangium calvum	23	0.05	gi|315587265|gb|CP002343.1|	3.14693e-41	M01232:51:000000000-B6745:1:2113:25048:14546
Kribbella flavida	22	0.05	gi|283807292|gb|CP001736.1|	8.0443e-20	M01232:51:000000000-B6745:1:1107:25913:11303
Streptomyces glaucescens	22	0.05	gi|692319829|gb|CP009438.1|	1.33119e-29	M01232:51:000000000-B6745:1:2102:9699:13787
Streptomyces albulus	22	0.05	gi|785755366|gb|CP006871.1|	2.35724e-32	M01232:51:000000000-B6745:1:2107:20185:7224
Uncultured wolinella	21	0.04	gi|192805063|emb|FM175865.1|	1.01973e-120	M01232:51:000000000-B6745:1:2101:19546:17686
Ralstonia eutropha	21	0.04	gi|113528459|emb|AM260480.1|	3.27127e-06	M01232:51:000000000-B6745:1:1109:11859:6133
Arsenicicoccus sp.	21	0.04	gi|908724324|gb|CP012070.1|	2.53832e-17	M01232:51:000000000-B6745:1:1107:21362:1726
Proteobacterium	20	0.04	gi|523452359|gb|KF182779.1|	7.75849e-132	M01232:51:000000000-B6745:1:2104:9176:18025
Kutzneria albida	20	0.04	gi|578005119|gb|CP007155.1|	3.16498e-06	M01232:51:000000000-B6745:1:1114:19971:16414
Thermomonospora curvata	20	0.04	gi|268309235|gb|CP001738.1|	1.14396e-40	M01232:51:000000000-B6745:1:1119:8181:19554
Nocardia brasiliensis	19	0.04	gi|407304062|gb|CP003876.1|	1.17264e-20	M01232:51:000000000-B6745:1:2110:24648:21099
Saccharopolyspora erythraea	19	0.04	gi|133909243|emb|AM420293.1|	1.53611e-37	M01232:51:000000000-B6745:1:1116:18961:13525
Xanthomonas arboricola	18	0.04	gi|910827970|gb|CP012251.1|	7.61509e-11	M01232:51:000000000-B6745:1:2104:4700:16287
Gemmatirosa kalamazoonesis	18	0.04	gi|575456455|gb|CP007128.1|	1.73861e-78	M01232:51:000000000-B6745:1:1112:27823:17537
Archangium gephyra	18	0.04	gi|827418478|gb|CP011509.1|	2.33999e-77	M01232:51:000000000-B6745:1:1101:23539:3042
Uncultured bradyrhizobiaceae	18	0.04	gi|734568495|gb|KM581086.1|	2.7367e-146	M01232:51:000000000-B6745:1:1108:9845:5364
Phycisphaera mikurensis	18	0.04	gi|381385343|dbj|AP012338.1|	1.99726e-08	M01232:51:000000000-B6745:1:1102:13519:10970
Actinoplanes friuliensis	16	0.03	gi|556031042|gb|CP006272.1|	8.34341e-42	M01232:51:000000000-B6745:1:2102:7288:21113
Actinoplanes sp.	15	0.03	gi|492002190|gb|CP005929.1|	8.81214e-42	M01232:51:000000000-B6745:1:2118:8047:5014
Burkholderia glumae	15	0.03	gi|779723397|gb|CP009435.1|	4.46326e-14	M01232:51:000000000-B6745:1:1107:6617:8081
Singulisphaera acidiphila	15	0.03	gi|430012750|gb|CP003364.1|	5.49335e-37	M01232:51:000000000-B6745:1:2112:16692:14371
Geodermatophilus obscurus	15	0.03	gi|284061874|gb|CP001867.1|	3.18065e-41	M01232:51:000000000-B6745:1:2101:12109:2179
Halovivax ruber	15	0.03	gi|433288832|gb|CP003050.1|	0.00173425	M01232:51:000000000-B6745:1:1112:12335:16494
Cyprinus carpio	15	0.03	gi|685042188|emb|LN590713.1|	1.52436e-22	M01232:51:000000000-B6745:1:1114:25755:13998
Amycolatopsis methanolica	14	0.03	gi|672354214|gb|CP009110.1|	3.12955e-06	M01232:51:000000000-B6745:1:2116:5841:4001
Streptomyces albus	14	0.03	gi|749174630|gb|CP010519.1|	2.45875e-37	M01232:51:000000000-B6745:1:1105:18190:15495
Olsenella uli	14	0.03	gi|301318648|gb|CP002106.1|	5.08533e-14	M01232:51:000000000-B6745:1:2102:24641:9276
Frankia sp.	14	0.03	gi|86565586|gb|CP000249.1|	0.000348491	M01232:51:000000000-B6745:1:1107:11609:9007
Rhodopseudomonas palustris	13	0.03	gi|315599110|gb|CP002418.1|	7.31006e-16	M01232:51:000000000-B6745:1:1113:22679:2581
Proteobacterium	13	0.03	gi|95115285|gb|DQ501327.1|	1.65876e-138	M01232:51:000000000-B6745:1:1107:18858:18125
Uncultured bacteroidia	13	0.03	gi|523452610|gb|KF183030.1|	1.27326e-144	M01232:51:000000000-B6745:1:2114:24154:10875
Uncultured rubrobacter	12	0.02	gi|389545464|gb|JQ400392.1|	2.92177e-101	M01232:51:000000000-B6745:1:1116:19548:15633
Mesorhizobium loti	11	0.02	gi|47118328|dbj|BA000012.4|	3.16374e-10	M01232:51:000000000-B6745:1:2110:8869:13610
Gloeobacter kilaueensis	10	0.02	gi|553880805|gb|CP003587.1|	8.77773e-27	M01232:51:000000000-B6745:1:2105:6499:7683
Geobacter sp.	10	0.02	gi|251773506|gb|CP001661.1|	3.67399e-45	M01232:51:000000000-B6745:1:1117:20419:12614
Saccharothrix espanaensis	10	0.02	gi|407879691|emb|HE804045.1|	2.0304e-17	M01232:51:000000000-B6745:1:1101:14322:21312
Frankia symbiont	10	0.02	gi|334857119|gb|CP002801.1|	7.77715e-05	M01232:51:000000000-B6745:1:2103:19990:2028
Sanguibacter keddieii	9	0.02	gi|269095543|gb|CP001819.1|	3.97143e-65	M01232:51:000000000-B6745:1:2105:14086:7044
Sphingomonas wittichii	9	0.02	gi|148498119|gb|CP000699.1|	4.32389e-13	M01232:51:000000000-B6745:1:2115:12080:17273
Aeromonas hydrophila	9	0.02	gi|785807861|gb|CP011100.1|	1.75025e-08	M01232:51:000000000-B6745:1:2107:3239:14961
Uncultured flavobacterium	9	0.02	gi|451917814|gb|KC451678.1|	2.71732e-146	M01232:51:000000000-B6745:1:2117:26171:11930
Microbacterium lacus	9	0.02	gi|762218601|emb|LN774633.1|	1.26428e-149	M01232:51:000000000-B6745:1:1110:27318:16587
Uncultured planctomycetaceae	9	0.02	gi|389546857|gb|JQ401785.1|	4.7109e-124	M01232:51:000000000-B6745:1:1106:26614:14523
Ramlibacter tataouinensis	9	0.02	gi|334728683|gb|CP000245.1|	3.88803e-80	M01232:51:000000000-B6745:1:2113:2844:14363
Chelatococcus sp.	9	0.02	gi|919432499|gb|CP012398.1|	4.48573e-22	M01232:51:000000000-B6745:1:2106:23221:23743
Sandaracinus amylolyticus	8	0.02	gi|816953346|gb|CP011125.1|	0.000106901	M01232:51:000000000-B6745:1:1118:9713:13831
Anaeromyxobacter sp.	8	0.02	gi|152026452|gb|CP000769.1|	3.26095e-19	M01232:51:000000000-B6745:1:2102:13990:20260
Pseudonocardia dioxanivorans	8	0.02	gi|326948588|gb|CP002593.1|	9.22684e-12	M01232:51:000000000-B6745:1:1109:22469:24685
Sinorhizobium fredii	8	0.02	gi|227339586|gb|CP001389.1|	6.80002e-12	M01232:51:000000000-B6745:1:1117:16552:24029
Mycobacterium sp.	8	0.02	gi|126232413|gb|CP000580.1|	1.48001e-47	M01232:51:000000000-B6745:1:1112:9736:10361
Diphyllobothrium latum	8	0.02	gi|689069038|emb|LL575004.1|	2.90517e-06	M01232:51:000000000-B6745:1:1106:23571:9930
Streptomyces venezuelae	8	0.02	gi|328880049|emb|FR845719.1|	8.44644e-26	M01232:51:000000000-B6745:1:1109:25963:20976
Isoptericola variabilis	8	0.02	gi|334105928|gb|CP002810.1|	8.00426e-22	M01232:51:000000000-B6745:1:1112:20610:14960
Streptomyces bingchenggensis	8	0.02	gi|297153409|gb|CP002047.1|	6.16243e-13	M01232:51:000000000-B6745:1:1116:5316:14211
Verrucosispora maris	8	0.02	gi|328807854|gb|CP002638.1|	1.51666e-28	M01232:51:000000000-B6745:1:1105:24536:19930
Kocuria palustris	7	0.01	gi|923033569|gb|CP012507.1|	1.04277e-15	M01232:51:000000000-B6745:1:1116:18850:6775
Salinicoccus iranensis	7	0.01	gi|343198876|ref|NR_043937.1|	0.00423207	M01232:51:000000000-B6745:1:2104:4032:14887
Uncultured luteolibacter	7	0.01	gi|511192977|gb|KC516357.1|	0.000561853	M01232:51:000000000-B6745:1:2119:24287:8983
Predicted: gallus	7	0.01	gi|513224605|ref|XM_417956.4|	3.07011e-66	M01232:51:000000000-B6745:1:2105:20964:5900
Cellulomonas fimi	7	0.01	gi|332337569|gb|CP002666.1|	0.0014113	M01232:51:000000000-B6745:1:2118:9934:7820
Planctomyces brasiliensis	7	0.01	gi|324966854|gb|CP002546.1|	5.32235e-39	M01232:51:000000000-B6745:1:2102:14245:20715
Streptomyces leeuwenhoekii	7	0.01	gi|822875509|emb|LN831789.1|	0.000380533	M01232:51:000000000-B6745:1:2104:22428:23143
Streptomyces scabiei	7	0.01	gi|260644157|emb|FN554889.1|	4.21979e-49	M01232:51:000000000-B6745:1:2112:13045:22989
Bradyrhizobium japonicum	6	0.01	gi|736032532|gb|CP010313.1|	1.09713e-35	M01232:51:000000000-B6745:1:2106:14995:20466
Mycobacterium rhodesiae	6	0.01	gi|359817839|gb|CP003169.1|	2.07224e-45	M01232:51:000000000-B6745:1:2116:7832:13179
Azospirillum brasilense	6	0.01	gi|646261068|gb|CP007796.1|	1.7925e-38	M01232:51:000000000-B6745:1:2111:2692:9167
Streptosporangium roseum	6	0.01	gi|270504784|gb|CP001814.1|	1.12444e-14	M01232:51:000000000-B6745:1:2110:22904:8188
Micromonospora sp.	6	0.01	gi|315407437|gb|CP002399.1|	0.000380533	M01232:51:000000000-B6745:1:2111:20970:24945
Phenylobacterium zucineum	6	0.01	gi|196476886|gb|CP000747.1|	1.16437e-07	M01232:51:000000000-B6745:1:1106:4913:13133
Uncultured thiobacter	6	0.01	gi|192806362|emb|FM176870.1|	5.89255e-148	M01232:51:000000000-B6745:1:2105:20761:6693
Mesorhizobium australicum	6	0.01	gi|433663430|gb|CP003358.1|	1.73397e-48	M01232:51:000000000-B6745:1:1110:26846:18039
Nocardiopsis sp.	6	0.01	gi|769952938|gb|KP339942.1|	1.46489e-08	M01232:51:000000000-B6745:1:1105:12253:10299
Acidovorax ebreus	6	0.01	gi|221728669|gb|CP001392.1|	2.17325e-57	M01232:51:000000000-B6745:1:1107:27206:6605
Sphingobium chlorophenolicum	6	0.01	gi|334100279|gb|CP002798.1|	0.000545422	M01232:51:000000000-B6745:1:2119:12927:3214
Catenulispora acidiphila	5	0.01	gi|256355458|gb|CP001700.1|	8.18353e-12	M01232:51:000000000-B6745:1:2111:4429:7319
Streptomyces lydicus	5	0.01	gi|768311912|gb|CP007699.1|	2.80111e-46	M01232:51:000000000-B6745:1:2118:12804:24315
Geoalkalibacter subterraneus	5	0.01	gi|749207097|gb|CP010311.1|	4.61376e-27	M01232:51:000000000-B6745:1:2114:3703:14942
Starkeya novella	5	0.01	gi|296926528|gb|CP002026.1|	5.24757e-49	M01232:51:000000000-B6745:1:2104:25211:19221
Mycobacterium goodii	5	0.01	gi|906350884|gb|CP012150.1|	4.02802e-55	M01232:51:000000000-B6745:1:2103:14164:5195
Nakamurella multipartita	5	0.01	gi|258553496|gb|CP001737.1|	1.32539e-42	M01232:51:000000000-B6745:1:1107:12363:17798
Solibacter usitatus	5	0.01	gi|116222307|gb|CP000473.1|	4.32331e-05	M01232:51:000000000-B6745:1:1114:5791:11591
Uncultured clostridia	5	0.01	gi|451917124|gb|KC450988.1|	1.01378e-94	M01232:51:000000000-B6745:1:2103:18749:19609
Alloactinosynnema sp.	5	0.01	gi|886827290|emb|LN850107.1|	1.70645e-33	M01232:51:000000000-B6745:1:1112:11282:1969
Uncultured planctomycetales	5	0.01	gi|38195223|gb|AY360646.1|	8.21026e-92	M01232:51:000000000-B6745:1:2108:11659:10389
Alicycliphilus denitrificans	5	0.01	gi|329308025|gb|CP002657.1|	1.42838e-64	M01232:51:000000000-B6745:1:1101:9352:22746
Rhodococcus aetherivorans	5	0.01	gi|816214082|gb|CP011341.1|	1.74911e-67	M01232:51:000000000-B6745:1:1117:12066:10778
Streptomyces vietnamensis	5	0.01	gi|751387084|gb|CP010407.1|	1.47901e-08	M01232:51:000000000-B6745:1:1110:27100:19322
Methylibium petroleiphilum	5	0.01	gi|124257968|gb|CP000555.1|	3.13596e-51	M01232:51:000000000-B6745:1:2109:24705:16013
Nocardiopsis dassonvillei	5	0.01	gi|296843433|gb|CP002040.1|	1.89495e-07	M01232:51:000000000-B6745:1:2111:24768:14561
Uncultured ohtaekwangia	5	0.01	gi|695102071|gb|KM108700.1|	1.67054e-133	M01232:51:000000000-B6745:1:1116:19248:18909
Uncultured rubrobacteridae	5	0.01	gi|444737547|emb|HE974791.1|	1.67054e-133	M01232:51:000000000-B6745:1:2108:19262:9288
Jannaschia sp.	5	0.01	gi|88862040|gb|CP000264.1|	0.00151794	M01232:51:000000000-B6745:1:1105:16531:9347
Uncultured anaerolineae	5	0.01	gi|219932282|emb|FM209128.1|	1.69134e-123	M01232:51:000000000-B6745:1:2113:23885:23478
Janthinobacterium agaricidamnosum	5	0.01	gi|571265423|emb|HG322949.1|	6.37117e-08	M01232:51:000000000-B6745:1:2104:28796:13121
Azorhizobium caulinodans	4	0.01	gi|158328513|dbj|AP009384.1|	0.000154944	M01232:51:000000000-B6745:1:2104:10707:11124
Pseudomonas knackmussii	4	0.01	gi|631776901|emb|HG322950.1|	5.13693e-54	M01232:51:000000000-B6745:1:1108:14805:20744
Hyphomicrobium nitrativorans	4	0.01	gi|563343116|gb|CP006912.1|	8.13232e-29	M01232:51:000000000-B6745:1:2111:8398:24602
Streptomyces hygroscopicus	4	0.01	gi|451789617|gb|CP003720.1|	4.15873e-34	M01232:51:000000000-B6745:1:1117:14075:10365
Methylobacterium aquaticum	4	0.01	gi|760865928|dbj|AP014704.1|	0.000559255	M01232:51:000000000-B6745:1:2112:17184:5847
Rhodanobacter denitrificans	4	0.01	gi|459938263|gb|CP003470.1|	6.08249e-27	M01232:51:000000000-B6745:1:1109:26233:14177
Chlamydomonas reinhardtii	4	0.01	gi|170172421|dbj|AB363967.1|	0.000291577	M01232:51:000000000-B6745:1:1107:25082:18921
Caulobacter segnis	4	0.01	gi|295429362|gb|CP002008.1|	2.26577e-52	M01232:51:000000000-B6745:1:2107:11572:2652
Caulobacter sp.	4	0.01	gi|167346403|gb|CP000927.1|	1.12789e-50	M01232:51:000000000-B6745:1:1105:20164:7043
Streptomyces parvulus	4	0.01	gi|39725416|emb|AJ580915.1|	4.30803e-05	M01232:51:000000000-B6745:1:2105:9313:12615
Streptomyces ambofaciens	4	0.01	gi|917646380|gb|CP012382.1|	1.51706e-23	M01232:51:000000000-B6745:1:1110:12697:17110
Thermobispora bispora	4	0.01	gi|296090785|gb|CP001874.1|	2.93447e-09	M01232:51:000000000-B6745:1:2105:9104:20774
Uncultured streptomyces	4	0.01	gi|643037525|gb|KF128032.1|	0.00489693	M01232:51:000000000-B6745:1:1101:14308:3806
[Polyangium] brachysporum	4	0.01	gi|826168461|gb|CP011371.1|	2.33999e-77	M01232:51:000000000-B6745:1:2115:12960:14782
Achromobacter xylosoxidans	4	0.01	gi|777196577|emb|LN831029.1|	4.11816e-18	M01232:51:000000000-B6745:1:2110:16691:19761
Polymorphum gilvum	3	0.01	gi|326411376|gb|CP002568.1|	1.77721e-88	M01232:51:000000000-B6745:1:2109:26860:10864
Kibdelosporangium sp.	3	0.01	gi|920216844|emb|LN877229.1|	1.19779e-05	M01232:51:000000000-B6745:1:2109:9812:1542
Uncultured phycisphaeraceae	3	0.01	gi|576295482|gb|KF786871.1|	0.00201144	M01232:51:000000000-B6745:1:2106:7230:9867
Tsukamurella paurometabola	3	0.01	gi|296025884|gb|CP001966.1|	1.20204e-05	M01232:51:000000000-B6745:1:2118:9415:9584
Methylobacterium sp.	3	0.01	gi|168192641|gb|CP000943.1|	1.42342e-18	M01232:51:000000000-B6745:1:2109:27636:16336
Salinispora tropica	3	0.01	gi|145301903|gb|CP000667.1|	3.92878e-10	M01232:51:000000000-B6745:1:2101:6679:7460
Amycolatopsis japonica	3	0.01	gi|667678325|gb|CP008953.1|	0.00400193	M01232:51:000000000-B6745:1:1110:14128:12177
Mesorhizobium opportunistum	3	0.01	gi|336024847|gb|CP002279.1|	1.64636e-10	M01232:51:000000000-B6745:1:1110:8953:5507
Burkholderia vietnamiensis	3	0.01	gi|773000965|gb|CP009630.1|	2.54282e-17	M01232:51:000000000-B6745:1:2106:17048:5455
Bacillus sp.	3	0.01	gi|374719594|gb|JQ272248.1|	0.00255795	M01232:51:000000000-B6745:1:1101:21890:16786
Myxococcus xanthus	3	0.01	gi|108460647|gb|CP000113.1|	8.88622e-30	M01232:51:000000000-B6745:1:1108:22801:22583
Methylocystis sp.	3	0.01	gi|401772585|emb|HE956757.1|	4.24786e-64	M01232:51:000000000-B6745:1:2104:12912:16165
Geobacillus sp.	3	0.01	gi|909995672|gb|CP008903.1|	2.88155e-06	M01232:51:000000000-B6745:1:2109:28003:15739
Uncultured prokaryote	3	0.01	gi|565341225|gb|KF680715.1|	3.37856e-99	M01232:51:000000000-B6745:1:1108:29010:11275
Gallus gallus	3	0.01	gi|45423761|emb|CR353039.1|	1.27551e-144	M01232:51:000000000-B6745:1:2101:22437:20043
Cellulomonas flavigena	3	0.01	gi|296019684|gb|CP001964.1|	1.32354e-23	M01232:51:000000000-B6745:1:1112:14148:13809
Opitutus terrae	3	0.01	gi|177839040|gb|CP001032.1|	6.52651e-28	M01232:51:000000000-B6745:1:2105:6671:9360
Uncultured sphingobacterium	3	0.01	gi|451919958|gb|KC453822.1|	1.34027e-109	M01232:51:000000000-B6745:1:2114:18350:23740
Acidovorax sp.	3	0.01	gi|407894523|gb|CP003872.1|	1.08869e-75	M01232:51:000000000-B6745:1:2103:9571:16014
Nocardia farcinica	3	0.01	gi|873548167|emb|LN868938.1|	1.09952e-38	M01232:51:000000000-B6745:1:2106:7536:1870
Bifidobacterium scardovii	3	0.01	gi|757809295|dbj|AP012331.1|	3.0919e-61	M01232:51:000000000-B6745:1:2110:19266:24659
Pirellula staleyi	3	0.01	gi|283436255|gb|CP001848.1|	2.36598e-12	M01232:51:000000000-B6745:1:2118:13554:17381
Sorangium cellulosum	3	0.01	gi|520999024|gb|CP003969.1|	0.00180532	M01232:51:000000000-B6745:1:1108:6732:22635
Gluconacetobacter xylinus	3	0.01	gi|347578191|dbj|AP012159.1|	4.77771e-13	M01232:51:000000000-B6745:1:2117:19659:21036
Myxococcus fulvus	3	0.01	gi|817709775|gb|CP006003.1|	6.35561e-07	M01232:51:000000000-B6745:1:2106:3795:13737
Actinosynnema mirum	3	0.01	gi|255918463|gb|CP001630.1|	2.16027e-17	M01232:51:000000000-B6745:1:2109:6302:8546
Amycolatopsis orientalis	3	0.01	gi|397912046|gb|JN602211.1|	4.22504e-20	M01232:51:000000000-B6745:1:1102:28802:14512
Actinoplanes missouriensis	3	0.01	gi|381368402|dbj|AP012319.1|	4.23252e-20	M01232:51:000000000-B6745:1:2110:13227:17621
Streptomyces cyaneogriseus	3	0.01	gi|758855033|gb|CP010849.1|	0.00201144	M01232:51:000000000-B6745:1:1112:16731:7126
Brevundimonas subvibrioides	3	0.01	gi|302191744|gb|CP002102.1|	9.29461e-13	M01232:51:000000000-B6745:1:2116:20630:9620
Methylobacterium extorquens	3	0.01	gi|240006747|gb|CP001510.1|	5.42674e-19	M01232:51:000000000-B6745:1:1117:7494:14076
Uncultured caldilineaceae	3	0.01	gi|192806084|emb|FM176790.1|	4.61197e-139	M01232:51:000000000-B6745:1:2107:9415:23710
Burkholderia multivorans	3	0.01	gi|685687153|gb|CP008730.	3.99486e-05	M01232:51:000000000-B6745:1:2107:11901:10816
Rubrivivax gelatinosus	3	0.01	gi|381376528|dbj|AP012320.1|	4.23252e-20	M01232:51:000000000-B6745:1:1113:23780:17752
Microbacterium testaceum	3	0.01	gi|323272819|dbj|AP012052.1|	1.47458e-39	M01232:51:000000000-B6745:1:1114:12240:1572

## Sheet: OKH3
Table 4A: Bacterial community composition of the household as identified by 16S rDNA amplicon gene sequencing
Organism/HIT	Cluster size	%	Accession	e-value	Fastq header
Uncultured bacterium	9783	89.82	gi|396577331|emb|HE819761.1|	1.33082e-114	M01232:51:000000000-B6745:1:1107:15146:23794
Pimelobacter simplex	166	1.52	gi|723622094|gb|CP009896.1|	2.26256e-57	M01232:51:000000000-B6745:1:2107:11377:13447
Uncultured acidobacteria	128	1.18	gi|630059988|gb|KJ191853.1|	2.90117e-106	M01232:51:000000000-B6745:1:1110:12490:21345
Nocardioides sp.	103	0.95	gi|119534933|gb|CP000509.1|	6.46019e-83	M01232:51:000000000-B6745:1:1101:18329:10952
Streptomyces sp.	93	0.85	gi|924546311|gb|CP011523.1|	9.84763e-26	M01232:51:000000000-B6745:1:2101:25445:14529
Uncultured actinobacterium	65	0.60	gi|197360258|gb|EU979046.1|	1.66758e-133	M01232:51:000000000-B6745:1:1101:21205:17030
Modestobacter marinus	34	0.31	gi|388483940|emb|FO203431.1|	4.11839e-10	M01232:51:000000000-B6745:1:2106:20496:16458
Kineococcus radiotolerans	26	0.24	gi|196121877|gb|CP000750.2|	3.04688e-06	M01232:51:000000000-B6745:1:1115:23645:20360
Ralstonia eutropha	23	0.21	gi|113528459|emb|AM260480.1|	3.22403e-06	M01232:51:000000000-B6745:1:1118:16321:16006
Sphingomonas wittichii	23	0.21	gi|148498119|gb|CP000699.1|	2.96229e-71	M01232:51:000000000-B6745:1:1107:5181:12979
Amycolatopsis japonica	23	0.21	gi|667678325|gb|CP008953.1|	7.0825e-18	M01232:51:000000000-B6745:1:2113:6004:3486
Microbacterium pumilum	18	0.17	gi|375152528|gb|JQ291594.1|	2.7367e-146	M01232:51:000000000-B6745:1:2116:11563:4769
Proteobacterium	16	0.15	gi|451914981|gb|KC448845.1|	2.7806e-136	M01232:51:000000000-B6745:1:1109:18923:23766
Uncultured planctomycetaceae	14	0.13	gi|334690313|gb|JF815520.1|	3.59694e-135	M01232:51:000000000-B6745:1:2104:8938:22536
Uncultured chloroflexi	12	0.11	gi|219901136|emb|AM935396.1|	1.05086e-100	M01232:51:000000000-B6745:1:2112:23320:4563
Ramlibacter tataouinensis	11	0.10	gi|334728683|gb|CP000245.1|	1.45129e-49	M01232:51:000000000-B6745:1:2107:16009:18453
Conexibacter woesei	11	0.10	gi|283945692|gb|CP001854.1|	1.41831e-69	M01232:51:000000000-B6745:1:1119:17392:16447
Uncultured acidobacteriaceae	10	0.09	gi|192806425|emb|FM176933.1|	5.93439e-143	M01232:51:000000000-B6745:1:2102:10128:22437
Brachybacterium faecium	9	0.08	gi|256558041|gb|CP001643.1|	1.47458e-39	M01232:51:000000000-B6745:1:2102:20234:24818
Uncultured rhizobiales	8	0.07	gi|430000024|gb|KC110937.1|	3.57158e-140	M01232:51:000000000-B6745:1:2109:4728:15766
Frankia alni	8	0.07	gi|111147037|emb|CT573213.2|	1.7187e-18	M01232:51:000000000-B6745:1:2104:10454:18847
Rhodopseudomonas palustris	7	0.06	gi|86570155|gb|CP000250.1|	2.86932e-36	M01232:51:000000000-B6745:1:2102:19467:1331
Uncultured cyanobacterium	7	0.06	gi|300679387|gb|HM439308.1|	5.9239e-143	M01232:51:000000000-B6745:1:2109:14896:24882
Thermomonospora curvata	6	0.06	gi|268309235|gb|CP001738.1|	9.29235e-07	M01232:51:000000000-B6745:1:1118:18647:17731
Anaeromyxobacter sp.	5	0.05	gi|152026452|gb|CP000769.1|	1.99373e-08	M01232:51:000000000-B6745:1:1115:23600:24760
Uncultured sphingobacterium	5	0.05	gi|451919919|gb|KC453783.1|	3.6353e-125	M01232:51:000000000-B6745:1:2103:19238:3023
Uncultured rhodoplanes	5	0.05	gi|444737599|emb|HE974843.1|	1.28457e-139	M01232:51:000000000-B6745:1:2109:17470:5585
Uncultured rubrobacter	5	0.05	gi|389545690|gb|JQ400618.1|	7.59557e-147	M01232:51:000000000-B6745:1:2108:19618:1759
Proteobacterium	5	0.05	gi|451916892|gb|KC450756.1|	9.86033e-146	M01232:51:000000000-B6745:1:1112:20428:12942
Pseudonocardia dioxanivorans	4	0.04	gi|326948588|gb|CP002593.1|	0.000550363	M01232:51:000000000-B6745:1:2109:14507:15225
Azospirillum sp.	4	0.04	gi|288909149|dbj|AP010946.1|	2.56252e-25	M01232:51:000000000-B6745:1:1118:22936:9678
Pandoraea apista	4	0.04	gi|827413822|gb|CP011501.1|	2.32365e-16	M01232:51:000000000-B6745:1:2102:13716:6466
Kibdelosporangium sp.	4	0.04	gi|920216844|emb|LN877229.1|	1.14396e-40	M01232:51:000000000-B6745:1:1108:25348:19988
Blastococcus saxobsidens	4	0.04	gi|378781357|emb|FO117623.1|	3.79565e-15	M01232:51:000000000-B6745:1:1114:22614:24317
Sorangium cellulosum	4	0.04	gi|161158851|emb|AM746676.1|	8.38162e-21	M01232:51:000000000-B6745:1:2114:25733:15899
Cyprinus carpio	4	0.04	gi|685047827|emb|LN596339.1|	7.18343e-08	M01232:51:000000000-B6745:1:1109:21057:7262
Uncultured hyphomicrobium	4	0.04	gi|192805351|emb|FM176153.1|	5.93439e-143	M01232:51:000000000-B6745:1:2103:26393:15787
Gemmatirosa kalamazoonesis	3	0.03	gi|575456455|gb|CP007128.1|	1.03291e-75	M01232:51:000000000-B6745:1:1112:13189:1738
Actinoplanes missouriensis	3	0.03	gi|381368402|dbj|AP012319.1|	4.21756e-20	M01232:51:000000000-B6745:1:1106:21889:17873
Amycolatopsis methanolica	3	0.03	gi|672354214|gb|CP009110.1|	4.14364e-35	M01232:51:000000000-B6745:1:1111:11918:3546
Uncultured pseudaminobacter	3	0.03	gi|109140268|gb|DQ661734.1|	0.00202078	M01232:51:000000000-B6745:1:1119:8945:22034
Amycolatopsis mediterranei	3	0.03	gi|532225686|gb|CP003777.1|	5.05709e-34	M01232:51:000000000-B6745:1:1114:17031:17673
Uncultured thermodesulfobacterium	3	0.03	gi|451920016|gb|KC453880.1|	2.1648e-132	M01232:51:000000000-B6745:1:2115:19798:18026
Geodermatophilus obscurus	3	0.03	gi|284061874|gb|CP001867.1|	5.50407e-09	M01232:51:000000000-B6745:1:2106:11321:11151
Arsenicicoccus sp.	3	0.03	gi|908724324|gb|CP012070.1|	6.6168e-40	M01232:51:000000000-B6745:1:1105:21357:3324
Uncultured sphingobacteriales	3	0.03	gi|672229519|emb|HE861012.1|	1.28457e-139	M01232:51:000000000-B6745:1:1105:18775:4973
Clavibacter michiganensis	3	0.03	gi|147829108|emb|AM711867.1|	0.000120917	M01232:51:000000000-B6745:1:1114:19676:16043
Uncultured polyangiaceae	2	0.02	gi|726973690|gb|KM391617.1|	0.000561853	M01232:51:000000000-B6745:1:2110:14798:21635
Burkholderia phytofirmans	2	0.02	gi|187713229|gb|CP001052.1|	5.51398e-14	M01232:51:000000000-B6745:1:2118:12040:14616
Uncultured denitratisoma	2	0.02	gi|192806581|emb|FM177089.1|	5.93439e-143	M01232:51:000000000-B6745:1:1111:6630:13926
Streptomyces cattleya	2	0.02	gi|365804155|gb|CP003219.1|	9.02878e-06	M01232:51:000000000-B6745:1:2102:19120:2860
Beutenbergia cavernae	2	0.02	gi|229564415|gb|CP001618.1|	6.22198e-88	M01232:51:000000000-B6745:1:1119:25197:21695
Uncultured thermomicrobia	2	0.02	gi|545345626|gb|KF508858.1|	2.7806e-136	M01232:51:000000000-B6745:1:1109:9920:13201
Uncultured phycisphaeraceae	2	0.02	gi|576295482|gb|KF786871.1|	0.00163709	M01232:51:000000000-B6745:1:2119:21890:2601
Halovivax ruber	2	0.02	gi|433288832|gb|CP003050.1|	1.20204e-05	M01232:51:000000000-B6745:1:2101:8375:12941
Croceicoccus naphthovorans	2	0.02	gi|831206920|gb|CP011770.1|	6.72912e-11	M01232:51:000000000-B6745:1:2109:26776:16617
Actinoplanes sp.	2	0.02	gi|359832573|gb|CP003170.1|	2.00876e-37	M01232:51:000000000-B6745:1:2101:5226:18401
Archangium gephyra	2	0.02	gi|827418478|gb|CP011509.1|	3.83812e-65	M01232:51:000000000-B6745:1:2110:10480:5848
Streptomyces glaucescens	2	0.02	gi|692319829|gb|CP009438.1|	3.13596e-51	M01232:51:000000000-B6745:1:2110:25254:9155
Corallococcus coralloides	2	0.02	gi|380727201|gb|CP003389.1|	3.19191e-36	M01232:51:000000000-B6745:1:2114:8075:10538
Rubrivivax gelatinosus	2	0.02	gi|381376528|dbj|AP012320.1|	1.56058e-48	M01232:51:000000000-B6745:1:1114:18113:24726
Kutzneria albida	2	0.02	gi|578005119|gb|CP007155.1|	2.53791e-26	M01232:51:000000000-B6745:1:2103:13547:1608
Proteobacterium	2	0.02	gi|162288946|gb|EU300373.1|	3.02697e-76	M01232:51:000000000-B6745:1:2117:6973:7515
Uncultured proteobacterium	2	0.02	gi|110753989|gb|DQ828676.1|	2.7806e-136	M01232:51:000000000-B6745:1:2102:22461:6680
Phycisphaera mikurensis	2	0.02	gi|381385343|dbj|AP012338.1|	1.20204e-05	M01232:51:000000000-B6745:1:1111:8324:3879
Uncultured opitutae	2	0.02	gi|451919408|gb|KC453272.1|	2.13439e-142	M01232:51:000000000-B6745:1:2113:27339:20520
Natronomonas moolapensis	2	0.02	gi|452081962|emb|HF582854.1|	0.000870952	M01232:51:000000000-B6745:1:1112:10112:9009
Mycobacterium smegmatis	2	0.02	gi|433294648|gb|CP003078.1|	1.51703e-68	M01232:51:000000000-B6745:1:2116:21331:20697
Dechloromonas aromatica	2	0.02	gi|71845263|gb|CP000089.1|	5.5933e-12	M01232:51:000000000-B6745:1:2118:14823:18308
Chelatococcus sp.	2	0.02	gi|919432499|gb|CP012398.1|	1.07911e-80	M01232:51:000000000-B6745:1:2101:27054:19251
Frankia sp.	2	0.02	gi|158107272|gb|CP000820.1|	3.3127e-11	M01232:51:000000000-B6745:1:2111:20107:8787
Burkholderia vietnamiensis	2	0.02	gi|773000965|gb|CP009630.1|	1.97968e-13	M01232:51:000000000-B6745:1:1116:24249:3538
Uncultured gamma	2	0.02	gi|451918309|gb|KC452173.1|	9.86033e-146	M01232:51:000000000-B6745:1:1114:11670:6143
Pandoraea pulmonicola	1	0.01	gi|743677147|gb|CP010310.1|	6.00908e-38	M01232:51:000000000-B6745:1:1119:25112:14430
Nitrospira moscoviensis	1	0.01	gi|922305621|gb|CP011801.1|	0.000152747	M01232:51:000000000-B6745:1:1113:15343:13353
Uncultured burkholderiales	1	0.01	gi|317448924|emb|FR695961.1|	9.77352e-151	M01232:51:000000000-B6745:1:1106:27214:20006
Gaeumannomyces graminis	1	0.01	gi|685395708|ref|XM_009218453.1|	0.000559255	M01232:51:000000000-B6745:1:1115:23952:1965
Gossypium hirsutum	1	0.01	gi|519726172|gb|JX609886.1|	1.11205e-60	M01232:51:000000000-B6745:1:2104:8437:12389
Sphaerobacter thermophilus	1	0.01	gi|269785296|gb|CP001823.1|	0.000559255	M01232:51:000000000-B6745:1:2111:10173:17962
Burkholderia cepacia	1	0.01	gi|808740283|gb|CP011301.1|	1.96566e-13	M01232:51:000000000-B6745:1:2112:8582:14604
Methylobacterium extorquens	1	0.01	gi|254265931|emb|FP103042.2|	0.000557279	M01232:51:000000000-B6745:1:1116:12062:5024
Methylobacterium radiotolerans	1	0.01	gi|170652972|gb|CP001001.1|	1.24612e-44	M01232:51:000000000-B6745:1:2105:15810:12541
Catenulispora acidiphila	1	0.01	gi|256355458|gb|CP001700.1|	0.000152197	M01232:51:000000000-B6745:1:1101:14920:19733
Sphingomonas sp.	1	0.01	gi|761896199|gb|CP010836.1|	9.27593e-07	M01232:51:000000000-B6745:1:1112:6947:10139
Nitrobacter sp.	1	0.01	gi|306475961|gb|HM215620.1|	1.91426e-38	M01232:51:000000000-B6745:1:2114:16703:7255
Mycobacterium gilvum	1	0.01	gi|315259999|gb|CP002385.1|	2.39982e-51	M01232:51:000000000-B6745:1:2106:20425:21018
Polymorphum gilvum	1	0.01	gi|326411376|gb|CP002568.1|	1.27485e-19	M01232:51:000000000-B6745:1:2118:18450:21715
Burkholderia glumae	1	0.01	gi|755895103|gb|CP002580.1|	1.12191e-50	M01232:51:000000000-B6745:1:1105:4500:12846
Desulfovibrio africanus	1	0.01	gi|367460290|gb|CP003221.1|	0.00196169	M01232:51:000000000-B6745:1:2111:8806:14131
Verrucosispora sp.	1	0.01	gi|695117331|gb|KF826668.1|	6.46019e-83	M01232:51:000000000-B6745:1:1104:19198:8920
Desulfovibrio desulfuricans	1	0.01	gi|219867585|gb|CP001358.1|	2.00454e-07	M01232:51:000000000-B6745:1:2101:17463:7670
Uncultured streptomyces	1	0.01	gi|225907223|gb|FJ655963.1|	7.99533e-112	M01232:51:000000000-B6745:1:1108:13872:3546
Dioon spinulosum	1	0.01	gi|860539738|dbj|LC049070.1|	2.80035e-131	M01232:51:000000000-B6745:1:2119:19115:6171
Rhodobacter sphaeroides	1	0.01	gi|551618373|gb|CP000143.2|	8.71914e-52	M01232:51:000000000-B6745:1:1107:15668:24751
Nocardiopsis dassonvillei	1	0.01	gi|296843433|gb|CP002040.1|	1.52229e-19	M01232:51:000000000-B6745:1:2107:6076:4089
Aggregatibacter actinomycetemcomitans	1	0.01	gi|309710784|dbj|AB595137.1|	2.7174e-151	M01232:51:000000000-B6745:1:1118:24011:21793
Anaeromyxobacter dehalogenans	1	0.01	gi|85772941|gb|CP000251.1|	0.00201144	M01232:51:000000000-B6745:1:1106:13217:4547
Leptothrix cholodnii	1	0.01	gi|170774137|gb|CP001013.1|	9.35035e-35	M01232:51:000000000-B6745:1:1103:23639:20035
Saccharothrix espanaensis	1	0.01	gi|407879691|emb|HE804045.1|	5.17385e-59	M01232:51:000000000-B6745:1:2104:24789:7186
Kribbella flavida	1	0.01	gi|283807292|gb|CP001736.1|	3.97143e-65	M01232:51:000000000-B6745:1:1114:14400:15773
Janthinobacterium agaricidamnosum	1	0.01	gi|571265423|emb|HG322949.1|	5.57336e-08	M01232:51:000000000-B6745:1:2112:10923:12736
Uncultured phyllobacteriaceae	1	0.01	gi|134021232|gb|EF019808.1|	5.88214e-148	M01232:51:000000000-B6745:1:2113:21506:20849
Brevibacillus sp.	1	0.01	gi|403314451|gb|JX312626.1|	0.0049225	M01232:51:000000000-B6745:1:2104:6671:9255
Uncultured chitinophagaceae	1	0.01	gi|381283430|gb|JQ308754.1|	9.91279e-141	M01232:51:000000000-B6745:1:2114:9736:16934
Tsukamurella paurometabola	1	0.01	gi|296025884|gb|CP001966.1|	1.5196e-19	M01232:51:000000000-B6745:1:2105:10008:12174
Uncultured sphaerobacter	1	0.01	gi|389546652|gb|JQ401580.1|	6.31335e-98	M01232:51:000000000-B6745:1:1108:15885:1511
Streptomyces hygroscopicus	1	0.01	gi|451789617|gb|CP003720.1|	7.03258e-23	M01232:51:000000000-B6745:1:2112:16026:23131
Herbaspirillum hiltneri	1	0.01	gi|917675518|gb|CP011409.1|	0.00200789	M01232:51:000000000-B6745:1:2111:22026:18604
Saccharopolyspora erythraea	1	0.01	gi|133909243|emb|AM420293.1|	0.000559255	M01232:51:000000000-B6745:1:1116:27402:8018
Flavobacterium sp.	1	0.01	gi|700054090|gb|KM241846.1|	2.1156e-147	M01232:51:000000000-B6745:1:1106:27807:8324
Caulobacter crescentus	1	0.01	gi|220962111|gb|CP001340.1|	1.39839e-79	M01232:51:000000000-B6745:1:1104:19512:20848
Acidovorax citrulli	1	0.01	gi|120587178|gb|CP000512.1|	5.11014e-64	M01232:51:000000000-B6745:1:2113:11292:13367
Uncultured caulobacteraceae	1	0.01	gi|306816978|gb|HQ003516.1|	1.00008e-135	M01232:51:000000000-B6745:1:2110:15600:1413
Nakamurella multipartita	1	0.01	gi|258553496|gb|CP001737.1|	0.00200789	M01232:51:000000000-B6745:1:2110:13417:18003
Streptomyces iranensis	1	0.01	gi|642949880|emb|LK022848.1|	8.79651e-42	M01232:51:000000000-B6745:1:2109:6459:11454
Uncultured pasteuria	1	0.01	gi|375271696|gb|JQ649145.1|	1.00718e-130	M01232:51:000000000-B6745:1:2112:26629:16302
Uncultured herbaspirillum	1	0.01	gi|651219268|gb|KJ638402.1|	5.97652e-138	M01232:51:000000000-B6745:1:1101:29383:15056
Uncultured rothia	1	0.01	gi|751258684|gb|KM873083.1|	1.93034e-08	M01232:51:000000000-B6745:1:2109:24912:4204
Nostoc sp.	1	0.01	gi|322504127|emb|FR798938.1|	1.67349e-133	M01232:51:000000000-B6745:1:2105:16540:3316
Burkholderia ambifaria	1	0.01	gi|773026461|gb|CP009798.1|	9.22684e-12	M01232:51:000000000-B6745:1:1114:12313:20152
Uncultured chromatiales	1	0.01	gi|922323102|gb|KT453586.1|	5.57336e-08	M01232:51:000000000-B6745:1:2110:5984:8227
Ralstonia solanacearum	1	0.01	gi|299068436|emb|FP885896.1|	0.000155494	M01232:51:000000000-B6745:1:1113:23426:5344
Isoptericola variabilis	1	0.01	gi|334105928|gb|CP002810.1|	8.00426e-22	M01232:51:000000000-B6745:1:1102:23262:17574
Uncultured fungus	1	0.01	gi|571431405|gb|KF800511.1|	1.38607e-84	M01232:51:000000000-B6745:1:2113:26507:20326
Uncultured planctomycetacia	1	0.01	gi|451919439|gb|KC453303.1|	3.56527e-140	M01232:51:000000000-B6745:1:2110:25025:15409
Streptosporangium roseum	1	0.01	gi|270504784|gb|CP001814.1|	4.99144e-19	M01232:51:000000000-B6745:1:2116:22695:3962
Uncultured planctomycetales	1	0.01	gi|409968997|gb|JQ700603.1|	1.04345e-105	M01232:51:000000000-B6745:1:2110:20613:18016
Streptomyces fulvissimus	1	0.01	gi|485091803|gb|CP005080.1|	2.14706e-05	M01232:51:000000000-B6745:1:1105:12962:7892
Uncultured planomicrobium	1	0.01	gi|566568220|gb|KF711840.1|	0.00308136	M01232:51:000000000-B6745:1:1107:12470:13094
Mycobacterium chubuense	1	0.01	gi|390613681|gb|CP003053.1|	4.85469e-104	M01232:51:000000000-B6745:1:1115:25984:17180
Novosphingobium aromaticivorans	1	0.01	gi|87133707|gb|CP000248.1|e	5.39819e-29	M01232:51:000000000-B6745:1:1109:10843:18553
Uncultured micrococcineae	1	0.01	gi|443301117|gb|KC217148.1|	1.73292e-87	M01232:51:000000000-B6745:1:2109:15960:13851
Aeromonas hydrophila	1	0.01	gi|785807861|gb|CP011100.1|	1.50724e-08	M01232:51:000000000-B6745:1:1105:19555:12486
Methylibium sp.	1	0.01	gi|440645526|gb|JX402118.1|	1.31212e-124	M01232:51:000000000-B6745:1:1108:10177:18287
Altererythrobacter marensis	1	0.01	gi|831204259|gb|CP011805.1|	4.17306e-30	M01232:51:000000000-B6745:1:2110:14179:24332
Uncultured rubellimicrobium	1	0.01	gi|443301293|gb|KC217324.1|	4.64471e-134	M01232:51:000000000-B6745:1:2119:23959:11913
Sphingobium japonicum	1	0.01	gi|292673316|dbj|AP010803.1|	1.08869e-75	M01232:51:000000000-B6745:1:2117:11561:11313
Intrasporangium calvum	1	0.01	gi|315587265|gb|CP002343.1|	2.48942e-32	M01232:51:000000000-B6745:1:1105:20264:2510
Bordetella petrii	1	0.01	gi|163258032|emb|AM902716.1|	0.000116245	M01232:51:000000000-B6745:1:2118:7370:7109
Streptomyces vietnamensis	1	0.01	gi|751387084|gb|CP010407.1|	3.89903e-48	M01232:51:000000000-B6745:1:2110:19376:3061
Bordetella hinzii	1	0.01	gi|890881241|gb|CP012077.1|	0.000133516	M01232:51:000000000-B6745:1:2110:13589:14911
Burkholderia sp.	1	0.01	gi|85726235|gb|DQ347540.1|	0.000559255	M01232:51:000000000-B6745:1:1113:6236:13587
Rhodococcus equi	1	0.01	gi|311886853|emb|FN563149.1|	4.28525e-10	M01232:51:000000000-B6745:1:2108:2813:8764
Burkholderia cenocepacia	1	0.01	gi|169814598|gb|CP000958.1|	4.31567e-05	M01232:51:000000000-B6745:1:2118:10379:9757
Uncultured anaerolineae	1	0.01	gi|523452566|gb|KF182986.1|	7.78601e-132	M01232:51:000000000-B6745:1:1106:25473:17917
Corynebacterium terpenotabidum	1	0.01	gi|521017106|gb|CP003696.1|	1.99726e-08	M01232:51:000000000-B6745:1:2108:17726:8680
Sandaracinus amylolyticus	1	0.01	gi|816953346|gb|CP011125.1|	2.39832e-47	M01232:51:000000000-B6745:1:2101:19885:17370
Telluria mixta	1	0.01	gi|754557524|emb|LN794201.1|	2.7367e-146	M01232:51:000000000-B6745:1:1107:15193:21329
Uncultured kineosporiaceae	1	0.01	gi|134019642|gb|EF018218.1|	2.85536e-116	M01232:51:000000000-B6745:1:2107:16953:18921
Methylobacterium aquaticum	1	0.01	gi|760865928|dbj|AP014704.1|	0.000557279	M01232:51:000000000-B6745:1:2101:7193:17994
Uncultured microvirga	1	0.01	gi|192804342|emb|FM175144.1|	1.26652e-149	M01232:51:000000000-B6745:1:1106:19291:16175
Nocardia cyriacigeorgica	1	0.01	gi|374843763|emb|FO082843.1|	1.20204e-05	M01232:51:000000000-B6745:1:1109:19792:12990
Cellulomonas fimi	1	0.01	gi|332337569|gb|CP002666.1|	6.76547e-16	M01232:51:000000000-B6745:1:1108:13124:3884
Acanthamoeba castellanii	1	0.01	gi|470507770|ref|XM_004367596.1|	0.00200433	M01232:51:000000000-B6745:1:1112:24327:3439
Microlunatus phosphovorus	1	0.01	gi|334683429|dbj|AP012204.1|	1.80603e-38	M01232:51:000000000-B6745:1:1106:25578:14307
Treponema caldaria	1	0.01	gi|338832994|gb|CP002868.1|	7.0825e-18	M01232:51:000000000-B6745:1:2102:26806:19109
Streptomyces stelliscabiei	1	0.01	gi|220681888|gb|FJ546728.1|	3.90872e-75	M01232:51:000000000-B6745:1:2112:13921:25011

## Sheet: OKH7
Table 4B: Bacterial community composition of the household as identified by 16S rDNA amplicon gene sequencing
Organism/HIT	Cluster size	%	Accession	e-value	Fastq header
Uncultured bacterium	80210	68.84	gi|385762390|gb|JQ427676.1|	4.66113e-129	M01232:51:000000000-B6745:1:2109:17174:15814
Uncultured modestobacter	12663	10.87	gi|627529403|gb|KJ473576.1|	3.56527e-140	M01232:51:000000000-B6745:1:1116:23411:15814
Uncultured pseudonocardia	3481	2.99	gi|56547765|gb|AY834333.1|	2.84025e-121	M01232:51:000000000-B6745:1:2118:28587:12527
Uncultured acidobacteria	2119	1.82	gi|255669588|gb|GQ301073.1|	1.00008e-135	M01232:51:000000000-B6745:1:1113:11559:12471
Uncultured micrococcineae	1394	1.20	gi|192806380|emb|FM176888.1|	3.5464e-145	M01232:51:000000000-B6745:1:2116:12947:19598
Uncultured actinobacterium	1288	1.11	gi|197360258|gb|EU979046.1|	7.86905e-122	M01232:51:000000000-B6745:1:2119:6823:12231
Microbacterium sp.	941	0.81	gi|166197412|dbj|AB376081.1|	9.82549e-146	M01232:51:000000000-B6745:1:1110:17280:10127
Uncultured niastella	853	0.73	gi|429999989|gb|KC110902.1|	7.7038e-137	M01232:51:000000000-B6745:1:2106:16690:19316
Nocardioides sp.	722	0.62	gi|119534933|gb|CP000509.1|	1.80893e-78	M01232:51:000000000-B6745:1:1107:20081:6739
Uncultured beta	717	0.62	gi|451916627|gb|KC450491.1|	1.0416e-105	M01232:51:000000000-B6745:1:1114:22152:21120
Uncultured actinomycete	559	0.48	gi|408830686|gb|JX507179.1|	9.9655e-136	M01232:51:000000000-B6745:1:2117:19441:19205
Pimelobacter simplex	398	0.34	gi|723622094|gb|CP009896.1|	3.7343e-12	M01232:51:000000000-B6745:1:2102:20000:2386
Uncultured proteobacterium	386	0.33	gi|781849781|emb|LN808336.1|	7.95302e-117	M01232:51:000000000-B6745:1:2111:16305:16057
Uncultured planctomycete	362	0.31	gi|781829912|emb|LN803963.1|	3.15104e-115	M01232:51:000000000-B6745:1:1107:16243:11244
Kineococcus radiotolerans	341	0.29	gi|196121877|gb|CP000750.2|	3.99963e-60	M01232:51:000000000-B6745:1:2119:16568:10868
Proteobacterium	331	0.28	gi|238953279|emb|FM252918.1|	0.00446221	M01232:51:000000000-B6745:1:2108:12134:24579
Modestobacter marinus	278	0.24	gi|388483940|emb|FO203431.1|	8.65767e-57	M01232:51:000000000-B6745:1:2107:16050:23988
Uncultured streptomyces	267	0.23	gi|410699491|gb|JX576003.1|	3.80632e-90	M01232:51:000000000-B6745:1:2106:20697:16454
Uncultured hyphomicrobium	263	0.23	gi|192805496|emb|FM176298.1|	5.68079e-103	M01232:51:000000000-B6745:1:1119:8517:20473
Uncultured burkholderiales	244	0.21	gi|630060167|gb|KJ191993.1|	5.93439e-143	M01232:51:000000000-B6745:1:2114:8548:14655
Arthrobacter sp.	212	0.18	gi|723606223|gb|CP007595.1|	0.00201144	M01232:51:000000000-B6745:1:2116:17520:18050
Rhodopseudomonas palustris	165	0.14	gi|86570155|gb|CP000250.1|	5.51398e-14	M01232:51:000000000-B6745:1:1103:19919:8484
Uncultured hyphomicrobiaceae	161	0.14	gi|389547438|gb|JQ402366.1|	2.72221e-151	M01232:51:000000000-B6745:1:1118:19476:2728
Ralstonia eutropha	159	0.14	gi|113528459|emb|AM260480.1|	3.27127e-06	M01232:51:000000000-B6745:1:1101:5930:16545
Uncultured chloroflexi	158	0.14	gi|311336157|gb|HQ183884.1|	2.25069e-102	M01232:51:000000000-B6745:1:1108:8282:2957
Streptomyces sp.	154	0.13	gi|478743931|gb|CP003990.1|	5.21058e-54	M01232:51:000000000-B6745:1:1107:22687:12558
Achromobacter sp.	144	0.12	gi|262089848|gb|GU113143.1|	0.00382293	M01232:51:000000000-B6745:1:1119:15658:6011
Conexibacter woesei	135	0.12	gi|283945692|gb|CP001854.1|	3.94344e-70	M01232:51:000000000-B6745:1:2119:1926:11729
Uncultured planctomycetaceae	134	0.12	gi|389546393|gb|JQ401321.1|	1.75535e-98	M01232:51:000000000-B6745:1:1106:11662:14754
Proteobacterium	128	0.11	gi|149393294|gb|EF612422.1|	1.28457e-139	M01232:51:000000000-B6745:1:2113:25622:8657
Alpha proteobacterium	123	0.11	gi|441422007|gb|JX833622.1|	3.70018e-115	M01232:51:000000000-B6745:1:2105:10576:18178
Burkholderia phytofirmans	115	0.10	gi|187713229|gb|CP001052.1|	4.26257e-15	M01232:51:000000000-B6745:1:2119:18805:9371
Proteobacterium	107	0.09	gi|396083941|gb|JX114456.1|	7.67662e-142	M01232:51:000000000-B6745:1:1118:17119:12861
Kutzneria albida	100	0.09	gi|578005119|gb|CP007155.1|	0.0042065	M01232:51:000000000-B6745:1:1108:19066:15363
Blastococcus saxobsidens	98	0.08	gi|378781357|emb|FO117623.1|	1.04116e-85	M01232:51:000000000-B6745:1:2118:10832:10433
Azospirillum sp.	95	0.08	gi|288909149|dbj|AP010946.1|	8.24966e-42	M01232:51:000000000-B6745:1:1119:21599:12498
Natronomonas moolapensis	94	0.08	gi|452081962|emb|HF582854.1|	0.000878062	M01232:51:000000000-B6745:1:1115:7575:8823
Limnochorda pilosa	90	0.08	gi|921142775|dbj|AP014924.1|	1.54398e-09	M01232:51:000000000-B6745:1:1109:18579:24749
Brachybacterium faecium	90	0.08	gi|256558041|gb|CP001643.1|	8.81214e-42	M01232:51:000000000-B6745:1:2103:23183:11931
Ramlibacter tataouinensis	90	0.08	gi|334728683|gb|CP000245.1|	1.32474e-84	M01232:51:000000000-B6745:1:2107:24991:22137
Uncultured rhizobiales	87	0.07	gi|545345635|gb|KF508867.1|	1.30057e-129	M01232:51:000000000-B6745:1:2105:13268:13192
Uncultured microvirga	84	0.07	gi|389546396|gb|JQ401324.1|	3.57152e-135	M01232:51:000000000-B6745:1:1104:13237:7724
Uncultured thermomicrobia	81	0.07	gi|389546747|gb|JQ401675.1|	3.66748e-37	M01232:51:000000000-B6745:1:2114:27446:17867
Pseudonocardia dioxanivorans	81	0.07	gi|326948588|gb|CP002593.1|	0.00201144	M01232:51:000000000-B6745:1:1114:13444:14944
Uncultured rubrobacter	79	0.07	gi|389545571|gb|JQ400499.1|	3.50896e-150	M01232:51:000000000-B6745:1:2113:17040:18540
Paenibacillus mucilaginosus	79	0.07	gi|511204787|gb|CP003422.2|	7.11106e-07	M01232:51:000000000-B6745:1:1116:16906:20673
Beutenbergia cavernae	78	0.07	gi|229564415|gb|CP001618.1|	1.3164e-14	M01232:51:000000000-B6745:1:2103:17182:8545
Frankia alni	78	0.07	gi|111147037|emb|CT573213.2|	1.87406e-53	M01232:51:000000000-B6745:1:1117:24926:5006
Gemmatirosa kalamazoonesis	77	0.07	gi|575456455|gb|CP007128.1|	2.58362e-07	M01232:51:000000000-B6745:1:1119:25621:16524
Delftia sp.	76	0.07	gi|159146180|gb|EU195867.1|	0.001784	M01232:51:000000000-B6745:1:1112:7076:12452
Microlunatus phosphovorus	73	0.06	gi|334683429|dbj|AP012204.1|	4.0782e-45	M01232:51:000000000-B6745:1:1119:5347:17578
Bacillus drentensis	71	0.06	gi|459377144|gb|KC679987.1|	9.09612e-05	M01232:51:000000000-B6745:1:2115:26201:16392
Streptomyces cattleya	70	0.06	gi|365804155|gb|CP003219.1|	6.75716e-18	M01232:51:000000000-B6745:1:1119:25146:19118
Uncultured flavitalea	69	0.06	gi|589482174|gb|KJ410642.1|	4.64471e-134	M01232:51:000000000-B6745:1:2115:4710:20169
Pseudomonas resinovorans	65	0.06	gi|512374267|dbj|AP013068.1|	7.57548e-17	M01232:51:000000000-B6745:1:2116:17754:13284
Kribbella flavida	64	0.05	gi|283807292|gb|CP001736.1|	3.10433e-20	M01232:51:000000000-B6745:1:2102:21078:11653
Thermomonospora curvata	64	0.05	gi|268309235|gb|CP001738.1|	2.45209e-12	M01232:51:000000000-B6745:1:2103:10319:20551
Amycolatopsis mediterranei	61	0.05	gi|532225686|gb|CP003777.1|	8.8747e-37	M01232:51:000000000-B6745:1:2104:23205:8157
Streptomyces venezuelae	58	0.05	gi|328880049|emb|FR845719.1|	1.03078e-40	M01232:51:000000000-B6745:1:2105:22866:24970
Nocardia brasiliensis	56	0.05	gi|407304062|gb|CP003876.1|	5.45576e-19	M01232:51:000000000-B6745:1:2111:3529:12377
Desulfovibrio desulfuricans	55	0.05	gi|365906293|gb|CP003220.1|	5.51398e-14	M01232:51:000000000-B6745:1:1113:4580:17522
Streptomyces albus	53	0.05	gi|749174630|gb|CP010519.1|	3.30684e-11	M01232:51:000000000-B6745:1:1113:23844:17279
Uncultured bacteroides	53	0.05	gi|354548977|gb|JF975761.1|	0.00121222	M01232:51:000000000-B6745:1:1115:21618:14950
Bradyrhizobium japonicum	51	0.04	gi|736032532|gb|CP010313.1|	1.04624e-35	M01232:51:000000000-B6745:1:2116:11191:8647
Uncultured rubrobacteridae	50	0.04	gi|444737547|emb|HE974791.1|	1.01973e-120	M01232:51:000000000-B6745:1:1117:27828:7657
Streptomyces violaceusniger	49	0.04	gi|344034313|gb|CP002994.1|	1.88736e-48	M01232:51:000000000-B6745:1:2109:24235:17778
Uncultured gemmatimonadetes	49	0.04	gi|874575674|gb|KT007003.1|	4.91953e-64	M01232:51:000000000-B6745:1:1119:15677:22160
Uncultured diatom	48	0.04	gi|589482163|gb|KJ410631.1|	1.26205e-149	M01232:51:000000000-B6745:1:2116:15903:19544
Proteobacterium	47	0.04	gi|523452605|gb|KF183025.1|	6.19171e-113	M01232:51:000000000-B6745:1:2105:9414:7498
Halovivax ruber	47	0.04	gi|433288832|gb|CP003050.1|	0.00173425	M01232:51:000000000-B6745:1:1104:15859:19163
Saccharothrix espanaensis	46	0.04	gi|407879691|emb|HE804045.1|	7.0825e-18	M01232:51:000000000-B6745:1:1101:7020:14866
Rubrivivax gelatinosus	45	0.04	gi|381376528|dbj|AP012320.1|	1.12391e-50	M01232:51:000000000-B6745:1:2110:6877:22926
Cellulomona gilvus	44	0.04	gi|336102715|gb|CP002665.1|	2.05605e-10	M01232:51:000000000-B6745:1:1117:13745:14601
Xylanimonas cellulosilytica	43	0.04	gi|269303491|gb|CP001821.1|	8.47586e-72	M01232:51:000000000-B6745:1:2103:24175:23520
Nocardia cyriacigeorgica	43	0.04	gi|374843763|emb|FO082843.1|	3.31856e-11	M01232:51:000000000-B6745:1:2111:24689:8307
Prosthecomicrobium sp.	42	0.04	gi|346655277|gb|JF345269.1|	2.72057e-126	M01232:51:000000000-B6745:1:1102:18587:3618
Streptomyces ambofaciens	42	0.04	gi|917646380|gb|CP012382.1|	5.43651e-24	M01232:51:000000000-B6745:1:1111:12333:18421
Variovorax paradoxus	41	0.04	gi|239799596|gb|CP001635.1|	4.11195e-15	M01232:51:000000000-B6745:1:1104:28478:9332
Cyprinus carpio	41	0.04	gi|685047827|emb|LN596339.1|	1.19779e-05	M01232:51:000000000-B6745:1:2107:21083:6866
Burkholderia gladioli	40	0.03	gi|772900580|gb|CP009322.1|	0.00177334	M01232:51:000000000-B6745:1:2108:26333:7927
Olsenella uli	36	0.03	gi|301318648|gb|CP002106.1|	1.19992e-05	M01232:51:000000000-B6745:1:2117:11101:19078
Uncultured candidate	35	0.03	gi|469832220|dbj|AB809942.1|	6.14806e-118	M01232:51:000000000-B6745:1:2109:20395:11407
Sphingomonas wittichii	35	0.03	gi|148498119|gb|CP000699.1|	2.43283e-47	M01232:51:000000000-B6745:1:1114:11226:19054
Streptomyces bingchenggensis	35	0.03	gi|297153409|gb|CP002047.1|	5.23152e-13	M01232:51:000000000-B6745:1:2102:10980:19482
Uncultured planctomycetes	34	0.03	gi|219896170|emb|AM934926.1|	8.0521e-107	M01232:51:000000000-B6745:1:2113:14925:16270
Uncultured nannocystineae	33	0.03	gi|385300179|gb|JQ278777.1|	9.84291e-146	M01232:51:000000000-B6745:1:1102:16872:24143
Uncultured frankineae	31	0.03	gi|192805020|emb|FM175822.1|	2.29887e-82	M01232:51:000000000-B6745:1:2101:9735:3104
Proteus mirabilis	30	0.03	gi|310751513|gb|HQ407311.1|	0.00174846	M01232:51:000000000-B6745:1:1115:23322:20342
Desulfovibrio africanus	30	0.03	gi|367460290|gb|CP003221.1|	2.54732e-17	M01232:51:000000000-B6745:1:1112:12989:5430
Rhizobium leguminosarum	29	0.02	gi|209533368|gb|CP001191.1|	6.56154e-08	M01232:51:000000000-B6745:1:1108:2209:15858
Amycolatopsis methanolica	28	0.02	gi|672354214|gb|CP009110.1|	4.11443e-40	M01232:51:000000000-B6745:1:2103:12754:8095
Uncultured nitrospira	28	0.02	gi|557356675|dbj|AB690743.1|	1.27551e-144	M01232:51:000000000-B6745:1:1116:22488:7966
Micromonospora sp.	28	0.02	gi|754054328|dbj|LC021382.1|	7.87568e-22	M01232:51:000000000-B6745:1:1104:18389:20635
Burkholderia pseudomallei	27	0.02	gi|701251466|gb|CP009152.1|	2.38277e-07	M01232:51:000000000-B6745:1:2117:19754:5830
Frankia sp.	27	0.02	gi|311225233|gb|CP002299.1|	9.19384e-07	M01232:51:000000000-B6745:1:2102:15896:5112
Rhodococcus opacus	27	0.02	gi|669176684|gb|CP008947.1|	8.4517e-56	M01232:51:000000000-B6745:1:2107:19435:24335
Archangium gephyra	26	0.02	gi|827418478|gb|CP011509.1|	1.89495e-07	M01232:51:000000000-B6745:1:1108:18755:6483
Mycobacterium chubuense	26	0.02	gi|390613681|gb|CP003053.1|	1.08869e-75	M01232:51:000000000-B6745:1:1113:11971:16600
Nitrospira moscoviensis	26	0.02	gi|922305621|gb|CP011801.1|	0.000152747	M01232:51:000000000-B6745:1:2118:19601:15857
Pandoraea apista	26	0.02	gi|827413822|gb|CP011501.1|	1.80523e-33	M01232:51:000000000-B6745:1:2108:19088:12825
Saccharopolyspora erythraea	26	0.02	gi|133909243|emb|AM420293.1|	5.89416e-63	M01232:51:000000000-B6745:1:2112:10138:13977
Uncultured rubrobacteraceae	25	0.02	gi|134021377|gb|EF019953.1|	2.74637e-141	M01232:51:000000000-B6745:1:1119:13459:17194
Pueraria montana	25	0.02	gi|194595714|gb|EU545512.1|	0.00201144	M01232:51:000000000-B6745:1:1106:23499:8857
Arsenicicoccus sp.	25	0.02	gi|908724324|gb|CP012070.1|	1.98318e-13	M01232:51:000000000-B6745:1:2113:18763:14368
Chromobacterium violaceum	25	0.02	gi|34105712|gb|AE016825.1|	3.92999e-12	M01232:51:000000000-B6745:1:2105:19359:19986
Xanthomonas arboricola	24	0.02	gi|910827970|gb|CP012251.1|	7.61509e-11	M01232:51:000000000-B6745:1:1115:26687:10636
Azospirillum brasilense	24	0.02	gi|646261068|gb|CP007796.1|	1.00447e-30	M01232:51:000000000-B6745:1:2119:24436:19858
Actinoplanes friuliensis	24	0.02	gi|556031042|gb|CP006272.1|	1.05941e-14	M01232:51:000000000-B6745:1:2107:27307:12667
Uncultured acidimicrobiales	24	0.02	gi|192804415|emb|FM175217.1|	9.86033e-146	M01232:51:000000000-B6745:1:2110:4323:14603
Uncultured prokaryote	23	0.02	gi|565341225|gb|KF680715.1|	1.64998e-143	M01232:51:000000000-B6745:1:1118:14832:12391
Clavibacter michiganensis	23	0.02	gi|147829108|emb|AM711867.1|	0.00200789	M01232:51:000000000-B6745:1:2112:4290:14374
Chlamydomonas reinhardtii	23	0.02	gi|159481992|ref|XM_001699007.1|	8.76647e-05	M01232:51:000000000-B6745:1:2115:25144:20957
Acidovorax ebreus	23	0.02	gi|221728669|gb|CP001392.1|	1.9442e-57	M01232:51:000000000-B6745:1:2117:25468:8241
Salinispora tropica	22	0.02	gi|145301903|gb|CP000667.1|	4.29283e-10	M01232:51:000000000-B6745:1:2101:13895:8035
Uncultured geopsychrobacter	22	0.02	gi|192804628|emb|FM175430.1|	3.11966e-125	M01232:51:000000000-B6745:1:2107:24062:12815
Phenylobacterium zucineum	22	0.02	gi|196476886|gb|CP000747.1|	5.02949e-79	M01232:51:000000000-B6745:1:1119:8472:3675
Geodermatophilus obscurus	22	0.02	gi|284061874|gb|CP001867.1|	4.29283e-10	M01232:51:000000000-B6745:1:2102:27586:17117
Burkholderia multivorans	22	0.02	gi|685687153|gb|CP008730.1|	3.99486e-05	M01232:51:000000000-B6745:1:2107:22926:12542
Mycobacterium smegmatis	20	0.02	gi|433294648|gb|CP003078.1|	4.21792e-69	M01232:51:000000000-B6745:1:2112:24580:4536
Sphingomonas sp.	20	0.02	gi|922322653|gb|KT443880.1|	2.15359e-111	M01232:51:000000000-B6745:1:1102:21073:11343
Bacillus flexus	20	0.02	gi|161172562|gb|EU221369.1|	0.00136864	M01232:51:000000000-B6745:1:2108:7197:6375
Streptomyces rapamycinicus	20	0.02	gi|521353217|gb|CP006567.1|	1.80246e-73	M01232:51:000000000-B6745:1:1116:13095:18600
Stenotrophomonas rhizophila	20	0.02	gi|627787876|gb|CP007597.1|	1.52768e-14	M01232:51:000000000-B6745:1:2116:18828:20660
Ralstonia mannitolilytica	20	0.02	gi|769535856|gb|CP010800.1|	7.15804e-08	M01232:51:000000000-B6745:1:1112:17747:16594
Leifsonia xyli	19	0.02	gi|545575172|gb|CP006734.1|	0.000155494	M01232:51:000000000-B6745:1:2104:11388:9124
Methylobacterium sp.	19	0.02	gi|168192641|gb|CP000943.1|	6.56379e-68	M01232:51:000000000-B6745:1:1117:22537:22735
Solibacter usitatus	19	0.02	gi|116222307|gb|CP000473.1|	2.26123e-22	M01232:51:000000000-B6745:1:2115:11354:4762
Geobacter sp.	19	0.02	gi|251773506|gb|CP001661.1|	3.67399e-45	M01232:51:000000000-B6745:1:1102:16815:23558
Sorangium cellulosum	19	0.02	gi|520999024|gb|CP003969.1|	1.10324e-18	M01232:51:000000000-B6745:1:2117:22067:14225
Uncultured thermoprotei	18	0.02	gi|451920040|gb|KC453904.1|	2.88072e-111	M01232:51:000000000-B6745:1:2104:17419:2997
Uncultured acidobacteriaceae	18	0.02	gi|192805191|emb|FM175993.1|	8.11191e-111	M01232:51:000000000-B6745:1:2105:15806:20773
Streptosporangium roseum	18	0.02	gi|270504784|gb|CP001814.1|	4.22504e-20	M01232:51:000000000-B6745:1:1118:7341:8478
Rhodospirillaceae bacterium	17	0.01	gi|472831265|gb|KC625488.1|	6.21364e-108	M01232:51:000000000-B6745:1:1109:8715:21494
Luteipulveratus mongoliensis	17	0.01	gi|909831833|gb|CP011112.1|	7.16708e-77	M01232:51:000000000-B6745:1:1114:18647:17032
Methylobacterium aquaticum	17	0.01	gi|760873014|dbj|AP014706.1|	1.95532e-23	M01232:51:000000000-B6745:1:1110:9471:20468
Uncultured paracraurococcus	17	0.01	gi|151350259|gb|EF662968.1|	2.11934e-147	M01232:51:000000000-B6745:1:2101:17840:11406
Myxococcus fulvus	17	0.01	gi|337255776|gb|CP002830.1|	5.29414e-39	M01232:51:000000000-B6745:1:2116:16202:11375
Actinoplanes missouriensis	17	0.01	gi|381368402|dbj|AP012319.1|	9.09721e-22	M01232:51:000000000-B6745:1:1104:25994:8338
[Polyangium] brachysporum	17	0.01	gi|826168461|gb|CP011371.1|	2.87884e-21	M01232:51:000000000-B6745:1:1109:8059:7261
Streptomyces collinus	16	0.01	gi|529195098|gb|CP006259.1|	3.22597e-31	M01232:51:000000000-B6745:1:1110:18792:18819
Jannaschia sp.	16	0.01	gi|88862040|gb|CP000264.1|	0.00151794	M01232:51:000000000-B6745:1:2118:24472:8001
Nakamurella multipartita	15	0.01	gi|258553496|gb|CP001737.1|	1.17887e-15	M01232:51:000000000-B6745:1:2111:4875:21937
Micromonospora aurantiaca	15	0.01	gi|302567367|gb|CP002162.1|	3.15822e-46	M01232:51:000000000-B6745:1:2113:5731:9373
Rhodococcus pyridinivorans	15	0.01	gi|568232286|gb|CP006996.1|	8.50588e-67	M01232:51:000000000-B6745:1:2115:17011:14417
Bradyrhizobium sp.	15	0.01	gi|146403799|gb|CP000494.1|	4.17879e-59	M01232:51:000000000-B6745:1:1107:18813:12484
Marichromatium purpuratum	15	0.01	gi|570731247|gb|CP007031.1|	0.000398324	M01232:51:000000000-B6745:1:1113:23441:10977
Uncultured opitutae	14	0.01	gi|451919278|gb|KC453142.1|	2.13062e-142	M01232:51:000000000-B6745:1:1113:23545:7944
Aggregatibacter actinomycetemcomitans	14	0.01	gi|909998498|gb|CP008984.1|	1.79617e-83	M01232:51:000000000-B6745:1:2109:6315:14107
Mycobacterium vanbaalenii	14	0.01	gi|119953846|gb|CP000511.1|	2.11217e-27	M01232:51:000000000-B6745:1:1111:14799:2090
Thioalkalivibrio sulfidophilus	13	0.01	gi|219994503|gb|CP001339.1|	1.17472e-20	M01232:51:000000000-B6745:1:2117:9505:1846
Candidatus rhodoluna	13	0.01	gi|649018083|gb|CP007490.1|	0.00049997	M01232:51:000000000-B6745:1:2101:15793:22578
Uncultured marmoricola	13	0.01	gi|399762860|gb|JX079253.1|	3.57158e-140	M01232:51:000000000-B6745:1:1104:21611:4929
Paracoccus denitrificans	12	0.01	gi|119372524|gb|CP000489.1|	1.7187e-18	M01232:51:000000000-B6745:1:2109:22459:24647
Uncultured phycisphaerae	12	0.01	gi|451919431|gb|KC453295.1|	4.58756e-144	M01232:51:000000000-B6745:1:2107:23397:20136
Uncultured geodermatophilaceae	12	0.01	gi|389546868|gb|JQ401796.1|	5.62613e-73	M01232:51:000000000-B6745:1:2104:20447:17605
Uncultured nitrospirae	12	0.01	gi|29468836|gb|AY214797.1|	1.26428e-149	M01232:51:000000000-B6745:1:2118:16081:9925
Isoptericola variabilis	12	0.01	gi|334105928|gb|CP002810.1|	1.45902e-49	M01232:51:000000000-B6745:1:2105:12879:22719
Ralstonia solanacearum	12	0.01	gi|916490054|gb|CP011997.1|	1.10421e-65	M01232:51:000000000-B6745:1:1102:18149:14726
Mesorhizobium loti	11	0.01	gi|47118328|dbj|BA000012.4|	2.64487e-46	M01232:51:000000000-B6745:1:2103:27923:14860
caldilinea aerophila	11	0.01	gi|381381223|dbj|AP012337.1|	1.48768e-34	M01232:51:000000000-B6745:1:2108:19940:4339
Devosia sp.	11	0.01	gi|901895891|gb|CP011300.1|	1.42838e-64	M01232:51:000000000-B6745:1:2105:8979:16291
Uncultured acetobacteraceae	11	0.01	gi|389547695|gb|JQ402623.1|	1.35937e-99	M01232:51:000000000-B6745:1:1112:19449:1350
Pseudomonas sp.	11	0.01	gi|758845968|gb|CP010892.1|	2.22995e-22	M01232:51:000000000-B6745:1:2101:21444:20712
Uncultured sphaerobacter	10	0.01	gi|389546652|gb|JQ401580.1|	2.94246e-91	M01232:51:000000000-B6745:1:2117:15453:6310
Uncultured rubrobacterineae	10	0.01	gi|192804778|emb|FM175580.1|	7.5821e-147	M01232:51:000000000-B6745:1:1116:20454:21211
Phycisphaera mikurensis	10	0.01	gi|381385343|dbj|AP012338.1|	3.13042e-51	M01232:51:000000000-B6745:1:1105:11612:14484
Burkholderia cenocepacia	10	0.01	gi|116649273|gb|CP000459.1|	3.13596e-51	M01232:51:000000000-B6745:1:1108:7064:19270
Sphaerobacter thermophilus	10	0.01	gi|269785296|gb|CP001823.1|	4.31567e-05	M01232:51:000000000-B6745:1:2106:12222:6969
Citrobacter sp.	10	0.01	gi|919490377|gb|KR002082.1|	7.77715e-05	M01232:51:000000000-B6745:1:2108:7709:5896
Lactobacillus curvatus	10	0.01	gi|734918387|gb|KM676454.1|	4.89578e-09	M01232:51:000000000-B6745:1:1116:23125:17317
Sinorhizobium meliloti	10	0.01	gi|873267794|gb|CP003936.2|	4.27766e-10	M01232:51:000000000-B6745:1:1115:8364:14600
Frankia symbiont	10	0.01	gi|334857119|gb|CP002801.1|	4.88916e-99	M01232:51:000000000-B6745:1:2110:19666:14899
Catenulispora acidiphila	9	0.01	gi|256355458|gb|CP001700.1|	1.93467e-28	M01232:51:000000000-B6745:1:2119:18389:11602
Streptomyces lydicus	9	0.01	gi|768311912|gb|CP007699.1|	5.34174e-38	M01232:51:000000000-B6745:1:2117:15787:15529
Polymorphum gilvum	9	0.01	gi|326411376|gb|CP002568.1|	1.39857e-19	M01232:51:000000000-B6745:1:2105:12913:3324
Uncultured herbaspirillum	9	0.01	gi|430000059|gb|KC110972.1|	8.87978e-121	M01232:51:000000000-B6745:1:2104:23424:12276
Bradyrhizobium oligotrophicum	9	0.01	gi|456351576|dbj|AP012603.1|	3.07011e-66	M01232:51:000000000-B6745:1:1118:12223:2792
Rhodanobacter denitrificans	9	0.01	gi|459938263|gb|CP003470.1|	8.7288e-56	M01232:51:000000000-B6745:1:1102:26037:16055
Uncultured acidobacterium	9	0.01	gi|414007590|gb|JX945559.1|	5.89255e-148	M01232:51:000000000-B6745:1:1119:15351:19562
Kitasatospora setae	8	0.01	gi|311893446|dbj|AP010968.1|	0.00201144	M01232:51:000000000-B6745:1:1110:14646:10078
Uncultured phycisphaeraceae	8	0.01	gi|576295482|gb|KF786871.1|	0.00201144	M01232:51:000000000-B6745:1:2102:18273:3650
Uncultured bacteroidetes	8	0.01	gi|237933866|emb|CU923418.1|	6.00832e-133	M01232:51:000000000-B6745:1:2114:16651:13315
Actinoplanes sp.	8	0.01	gi|359832573|gb|CP003170.1|	4.14364e-35	M01232:51:000000000-B6745:1:1103:7217:12614
Thioalkalivibrio sp.	8	0.01	gi|288942818|gb|CP001905.1|	3.01647e-30	M01232:51:000000000-B6745:1:1112:15593:11750
Uncultured chitinophagaceae	8	0.01	gi|630060269|gb|KJ192095.1|	7.69014e-137	M01232:51:000000000-B6745:1:2117:28532:9423
Intrasporangium calvum	8	0.01	gi|315587265|gb|CP002343.1|	1.91087e-38	M01232:51:000000000-B6745:1:2115:14255:2264
Streptomyces davawensis	8	0.01	gi|408526205|emb|HE971709.1|	0.00104159	M01232:51:000000000-B6745:1:2113:18614:15816
Escherichia coli	8	0.01	gi|923416119|gb|CP011113.1|	2.85001e-05	M01232:51:000000000-B6745:1:1114:12625:3939
Exophiala xenobiotica	8	0.01	gi|915193652|ref|XM_013466567.1|	0.00012967	M01232:51:000000000-B6745:1:1111:17130:2248
Echinostoma caproni	7	0.01	gi|688640536|emb|LL269994.1|	4.70937e-09	M01232:51:000000000-B6745:1:1117:12299:17743
Uncultured myxococcales	7	0.01	gi|347664778|gb|JN679172.1|	1.35909e-84	M01232:51:000000000-B6745:1:1113:23374:12480
Burkholderia glumae	7	0.01	gi|779723397|gb|CP009435.1|	2.13695e-07	M01232:51:000000000-B6745:1:1105:7076:23002
Streptomyces pristinaespiralis	7	0.01	gi|924532124|gb|CP011340.1|	6.14974e-33	M01232:51:000000000-B6745:1:2113:9651:9349
Streptomyces canus	7	0.01	gi|387913224|gb|JQ700298.1|	2.74154e-146	M01232:51:000000000-B6745:1:2113:20593:18347
Mycobacterium sp.	7	0.01	gi|828180134|gb|CP011773.1|	3.24887e-26	M01232:51:000000000-B6745:1:2117:7869:23345
Diphyllobothrium latum	7	0.01	gi|689069038|emb|LL575004.1|	0.00176623	M01232:51:000000000-B6745:1:2108:24367:9602
Caulobacter segnis	7	0.01	gi|295429362|gb|CP002008.1|	8.76553e-47	M01232:51:000000000-B6745:1:2113:12625:4040
Rubrobacter radiotolerans	7	0.01	gi|627776062|gb|CP007514.1|	1.99726e-08	M01232:51:000000000-B6745:1:1113:8318:19920
Uncultured synergistia	7	0.01	gi|451920012|gb|KC453876.1|	1.33082e-114	M01232:51:000000000-B6745:1:2119:6851:3072
Arthrobacter phenanthrenivorans	7	0.01	gi|323471381|gb|CP002380.1|	7.17675e-07	M01232:51:000000000-B6745:1:2104:8296:6675
Uncultured acidobacteriales	7	0.01	gi|185178463|gb|EU449735.1|	5.89255e-148	M01232:51:000000000-B6745:1:2112:26754:12480
Oligotropha carboxidovorans	6	0.01	gi|336096911|gb|CP002826.1|	8.35678e-82	M01232:51:000000000-B6745:1:1118:28363:17987
Sandaracinus amylolyticus	6	0.01	gi|816953346|gb|CP011125.1|	1.90076e-43	M01232:51:000000000-B6745:1:1113:13915:14504
Methylobacterium radiotolerans	6	0.01	gi|170652972|gb|CP001001.1|	4.48183e-44	M01232:51:000000000-B6745:1:1109:16043:23413
Nocardia nova	6	0.01	gi|576082433|gb|CP006850.1|	1.53309e-14	M01232:51:000000000-B6745:1:1114:10140:24058
Pseudomonas mendocina	6	0.01	gi|145573243|gb|CP000680.1|	8.59146e-37	M01232:51:000000000-B6745:1:1108:21599:20083
Streptomyces tubercidicus	6	0.01	gi|48526145|gb|AY549191.1|	1.00698e-115	M01232:51:000000000-B6745:1:1102:22536:17996
Aeromonas hydrophila	6	0.01	gi|785807861|gb|CP011100.1|	1.99373e-08	M01232:51:000000000-B6745:1:1101:28010:13105
Stigmatella aurantiaca	6	0.01	gi|309390350|gb|CP002271.1|	1.6029e-73	M01232:51:000000000-B6745:1:2112:18030:20789
Labilithrix luteola	6	0.01	gi|913610804|gb|CP012333.1|	6.91399e-07	M01232:51:000000000-B6745:1:2110:17720:21965
Pandoraea pulmonicola	6	0.01	gi|743677147|gb|CP010310.1|	1.29157e-39	M01232:51:000000000-B6745:1:2114:13688:5871
Methanoplanus petrolearius	6	0.01	gi|307155401|gb|CP002117.1|	0.00183375	M01232:51:000000000-B6745:1:1115:5778:20103
Uncultured eukaryote	6	0.01	gi|297028352|gb|HM334757.1|	1.28457e-139	M01232:51:000000000-B6745:1:2119:14120:14249
Desulfobacca acetoxidans	6	0.01	gi|328452070|gb|CP002629.1|	0.000558267	M01232:51:000000000-B6745:1:2114:15627:5480
Sphingomonas sanxanigenens	6	0.01	gi|569540043|gb|CP006644.1|	5.51398e-14	M01232:51:000000000-B6745:1:1117:28325:17694
Thermobispora bispora	6	0.01	gi|296090785|gb|CP001874.1|	6.60256e-11	M01232:51:000000000-B6745:1:2101:26645:16693
Cellulosimicrobium funkei	6	0.01	gi|731168667|dbj|AB999972.1|	0.00407864	M01232:51:000000000-B6745:1:1119:27030:10662
Nocardiopsis dassonvillei	6	0.01	gi|296843433|gb|CP002040.1|	1.51691e-19	M01232:51:000000000-B6745:1:1113:28387:8921
Sulfuritalea hydrogenivorans	6	0.01	gi|572099409|dbj|AP012547.1|	2.58362e-07	M01232:51:000000000-B6745:1:2117:13927:6173
Chelatococcus sp.	6	0.01	gi|919436391|gb|CP012399.1|	9.09721e-22	M01232:51:000000000-B6745:1:2107:11317:18570
Verrucosispora maris	6	0.01	gi|328807854|gb|CP002638.1|	4.23252e-20	M01232:51:000000000-B6745:1:1104:21079:24080

## Sheet: OKH16
Table 4C: Bacterial community composition of the household as identified by 16S rDNA amplicon gene sequencing
Organism/HIT	Cluster size	%	Accession	e-value	Fastq header
Uncultured bacterium	63436	81.15	gi|330372577|gb|JF340965.1|	5.88214e-148	M01232:51:000000000-B6745:1:1116:20141:12935
Uncultured actinobacterium	3024	3.87	gi|339646678|gb|JN037891.1|	3.55896e-140	M01232:51:000000000-B6745:1:1107:12898:15543
Uncultured rhizobiales	1854	2.37	gi|389546865|gb|JQ401793.1|	2.84025e-121	M01232:51:000000000-B6745:1:1107:18190:10132
Uncultured acidobacteria	844	1.08	gi|430803015|gb|KC011124.1|	2.22694e-112	M01232:51:000000000-B6745:1:2118:23769:4143
Proteobacterium	812	1.04	gi|18874511|gb|AF469355.1|	1.39591e-79	M01232:51:000000000-B6745:1:1111:15316:2316
Uncultured planctomycete	623	0.80	gi|146430072|gb|EF220888.1|	1.27551e-144	M01232:51:000000000-B6745:1:1105:19649:2022
Nocardioides sp.	614	0.79	gi|119534933|gb|CP000509.1|	6.983e-28	M01232:51:000000000-B6745:1:2101:10400:14826
Uncultured gemmatimonadetes	451	0.58	gi|151352239|gb|EF664948.1|	4.65294e-134	M01232:51:000000000-B6745:1:1101:11661:2384
Uncultured anaerolineae	409	0.52	gi|219932282|emb|FM209128.1|	9.98073e-121	M01232:51:000000000-B6745:1:2111:12673:22292
Uncultured actinomadura	372	0.48	gi|389546715|gb|JQ401643.1|	1.29369e-134	M01232:51:000000000-B6745:1:1118:9719:21803
Streptomyces sp.	370	0.47	gi|822591927|gb|CP011492.1|	3.24887e-26	M01232:51:000000000-B6745:1:1108:17314:19381
Pimelobacter simplex	344	0.44	gi|723622094|gb|CP009896.1|	2.96361e-25	M01232:51:000000000-B6745:1:2118:7287:10678
Uncultured pirellula	261	0.33	gi|192804504|emb|FM175306.1|	4.54718e-149	M01232:51:000000000-B6745:1:2115:17348:19800
Proteobacterium	225	0.29	gi|197360274|gb|EU979062.1|	2.04125e-86	M01232:51:000000000-B6745:1:1110:12867:18463
Uncultured chloroflexi	208	0.27	gi|311336157|gb|HQ183884.1|	8.12362e-102	M01232:51:000000000-B6745:1:2113:8586:1352
Modestobacter marinus	207	0.26	gi|388483940|emb|FO203431.1|	9.22684e-12	M01232:51:000000000-B6745:1:2119:22592:22392
Rhizobium sp.	184	0.24	gi|584450787|emb|HG916852.1|	1.15822e-30	M01232:51:000000000-B6745:1:2117:8512:23773
Variovorax paradoxus	159	0.20	gi|239799596|gb|CP001635.1|	3.9018e-75	M01232:51:000000000-B6745:1:1116:16713:18450
Uncultured sphingomonas	154	0.20	gi|389547992|gb|JQ402920.1|	7.89695e-122	M01232:51:000000000-B6745:1:1111:16637:22582
Uncultured frankineae	151	0.19	gi|192805020|emb|FM175822.1|	3.57158e-140	M01232:51:000000000-B6745:1:1118:17790:10189
Frankia alni	116	0.15	gi|111147037|emb|CT573213.2|	7.99634e-17	M01232:51:000000000-B6745:1:2115:6795:14891
Uncultured xiphinematobacteriaceae	109	0.14	gi|192806445|emb|FM176953.1|	2.13439e-142	M01232:51:000000000-B6745:1:1111:9390:18868
Uncultured hyphomicrobiaceae	100	0.13	gi|166783119|gb|EU266779.1|	1.27551e-144	M01232:51:000000000-B6745:1:1105:24161:24185
Rhodopseudomonas palustris	84	0.11	gi|39648490|emb|BX572598.1|	4.44361e-18	M01232:51:000000000-B6745:1:2104:9611:5702
Uncultured proteobacterium	80	0.10	gi|134020277|gb|EF018853.1|	2.14954e-137	M01232:51:000000000-B6745:1:2102:24616:17414
Uncultured firmicutes	72	0.09	gi|151506284|gb|EF651614.1|	3.62248e-130	M01232:51:000000000-B6745:1:1111:13304:21438
Uncultured flavisolibacter	67	0.09	gi|318086521|gb|HQ674882.1|	2.42877e-121	M01232:51:000000000-B6745:1:1107:13257:3006
Nocardia brasiliensis	59	0.08	gi|407304062|gb|CP003876.1|	1.17264e-20	M01232:51:000000000-B6745:1:2106:17194:1937
Uncultured burkholderiaceae	58	0.07	gi|219906494|emb|AM935782.1|	5.89255e-148	M01232:51:000000000-B6745:1:1101:21232:2948
Microlunatus phosphovorus	58	0.07	gi|334683429|dbj|AP012204.1|	1.70063e-48	M01232:51:000000000-B6745:1:1108:27423:9739
Kineococcus radiotolerans	57	0.07	gi|196121877|gb|CP000750.2|	3.67994e-24	M01232:51:000000000-B6745:1:2114:7993:4717
Natronobacterium gregoryi	54	0.07	gi|429134263|gb|CP003377.1|	0.000244134	M01232:51:000000000-B6745:1:2115:22349:14121
Brachybacterium faecium	49	0.06	gi|256558041|gb|CP001643.1|	1.53852e-09	M01232:51:000000000-B6745:1:2114:18124:9607
Azospirillum sp.	44	0.06	gi|288912043|dbj|AP010947.1|	1.98318e-13	M01232:51:000000000-B6745:1:2101:8207:2163
Olsenella uli	43	0.06	gi|301318648|gb|CP002106.1|	5.28017e-14	M01232:51:000000000-B6745:1:1104:27940:17509
Uncultured bdellovibrio	43	0.06	gi|389546900|gb|JQ401828.1|	2.14954e-137	M01232:51:000000000-B6745:1:1117:22850:4883
Desulfovibrio desulfuricans	39	0.05	gi|219867585|gb|CP001358.1|	2.00454e-07	M01232:51:000000000-B6745:1:2108:3493:16081
Arsenicicoccus sp.	35	0.04	gi|908724324|gb|CP012070.1|	9.1618e-17	M01232:51:000000000-B6745:1:2105:13675:10334
Uncultured planctomycetaceae	34	0.04	gi|576295676|gb|KF787065.1|	2.23878e-107	M01232:51:000000000-B6745:1:2105:9688:24793
Actinoplanes sp.	32	0.04	gi|492002190|gb|CP005929.1|	4.45024e-49	M01232:51:000000000-B6745:1:2108:12106:19409
Bifidobacterium scardovii	32	0.04	gi|757809295|dbj|AP012331.1|	1.98318e-13	M01232:51:000000000-B6745:1:1110:25770:16856
Conexibacter woesei	30	0.04	gi|283945692|gb|CP001854.1|	8.78104e-47	M01232:51:000000000-B6745:1:1108:9959:13731
Mycobacterium insubricum	30	0.04	gi|672238936|ref|NR_125525.1|	1.26652e-149	M01232:51:000000000-B6745:1:1115:19549:12280
Cyprinus carpio	30	0.04	gi|685042151|emb|LN590676.1|	7.37382e-07	M01232:51:000000000-B6745:1:1117:10492:9297
Natronomonas moolapensis	29	0.04	gi|452081962|emb|HF582854.1|	0.000878062	M01232:51:000000000-B6745:1:1106:17287:23532
Streptomyces albus	28	0.04	gi|749174630|gb|CP010519.1|	1.14394e-35	M01232:51:000000000-B6745:1:1103:8238:13580
Proteobacterium	53	0.04	gi|523452775|gb|KF183195.1|	1.26652e-149	M01232:51:000000000-B6745:1:2116:11014:24054
Blastococcus saxobsidens	24	0.03	gi|378781357|emb|FO117623.1|	3.18065e-41	M01232:51:000000000-B6745:1:1101:10404:21636
Streptomyces cattleya	24	0.03	gi|365804155|gb|CP003219.1|	6.73213e-18	M01232:51:000000000-B6745:1:2114:25376:5161
Uncultured sinobacteraceae	24	0.03	gi|630060098|gb|KJ191924.1|	4.54718e-149	M01232:51:000000000-B6745:1:2111:19645:22748
Uncultured nitrospira	23	0.03	gi|110753574|gb|DQ828261.1|	2.75612e-141	M01232:51:000000000-B6745:1:1109:28675:11862
Martelella endophytica	23	0.03	gi|779727330|gb|CP010803.1|	1.7187e-18	M01232:51:000000000-B6745:1:1106:22057:8385
Amycolatopsis methanolica	22	0.03	gi|672354214|gb|CP009110.1|	1.15209e-35	M01232:51:000000000-B6745:1:2101:10922:10563
Pseudonocardia dioxanivorans	21	0.03	gi|326948588|gb|CP002593.1|	1.43852e-59	M01232:51:000000000-B6745:1:1107:16329:12306
Phycisphaera mikurensis	21	0.03	gi|381385343|dbj|AP012338.1|	1.99726e-08	M01232:51:000000000-B6745:1:2108:20079:13536
Halovivax ruber	21	0.03	gi|433288832|gb|CP003050.1|	0.00186929	M01232:51:000000000-B6745:1:2104:25436:4879
Kribbella flavida	20	0.03	gi|283807292|gb|CP001736.1|	2.85454e-19	M01232:51:000000000-B6745:1:2111:7664:20857
Croceicoccus naphthovorans	20	0.03	gi|831206920|gb|CP011770.1|	2.01053e-10	M01232:51:000000000-B6745:1:2106:6751:11224
Burkholderiales bacterium	20	0.03	gi|723001977|dbj|AP014683.1|	4.32331e-05	M01232:51:000000000-B6745:1:2114:16963:20019
Kibdelosporangium sp.	19	0.02	gi|920216844|emb|LN877229.1|	7.0825e-18	M01232:51:000000000-B6745:1:1109:5072:16893
Xanthomonas arboricola	19	0.02	gi|910827970|gb|CP012251.1|	3.54296e-09	M01232:51:000000000-B6745:1:1105:9257:7807
Saccharothrix espanaensis	17	0.02	gi|407879691|emb|HE804045.1|	2.54282e-17	M01232:51:000000000-B6745:1:1110:23997:18988
Geodermatophilus obscurus	17	0.02	gi|284061874|gb|CP001867.1|	1.85338e-38	M01232:51:000000000-B6745:1:2103:21583:14596
Echinostoma caproni	16	0.02	gi|688640536|emb|LL269994.1|	5.5237e-09	M01232:51:000000000-B6745:1:1109:26998:5819
Gemmatirosa kalamazoonesis	16	0.02	gi|575456455|gb|CP007128.1|	6.04288e-73	M01232:51:000000000-B6745:1:1114:14173:17840
Uncultured nannocystineae	15	0.02	gi|630060205|gb|KJ192031.1|	3.43811e-41	M01232:51:000000000-B6745:1:2101:5870:9094
Mycobacterium smegmatis	15	0.02	gi|777214100|emb|LN831039.1|	7.90782e-22	M01232:51:000000000-B6745:1:2107:11377:13685
Arthrobacter sp.	15	0.02	gi|403227528|gb|CP003203.1|	1.65981e-11	M01232:51:000000000-B6745:1:2110:25255:7865
Intrasporangium calvum	15	0.02	gi|315587265|gb|CP002343.1|	1.25642e-19	M01232:51:000000000-B6745:1:2102:8921:21481
Luteipulveratus mongoliensis	14	0.02	gi|909831833|gb|CP011112.1|	4.27677e-33	M01232:51:000000000-B6745:1:2119:22606:13082
Archangium gephyra	14	0.02	gi|827418478|gb|CP011509.1|	2.52043e-86	M01232:51:000000000-B6745:1:2113:10322:15242
Pandoraea apista	14	0.02	gi|827413822|gb|CP011501.1|	1.19146e-10	M01232:51:000000000-B6745:1:2112:21131:21267
Uncultured brevundimonas	14	0.02	gi|892164892|gb|KT182506.1|	2.74154e-146	M01232:51:000000000-B6745:1:2112:9328:14169
Mesorhizobium loti	13	0.02	gi|47118328|dbj|BA000012.4|	1.22187e-49	M01232:51:000000000-B6745:1:1110:17139:16814
Nocardioides albus	13	0.02	gi|484359556|gb|KC800806.1|	2.90117e-106	M01232:51:000000000-B6745:1:2115:6146:11467
Uncultured adhaeribacter	13	0.02	gi|610516667|dbj|AB897632.1|	2.14954e-137	M01232:51:000000000-B6745:1:1107:17958:6552
Bradyrhizobium japonicum	12	0.02	gi|736032532|gb|CP010313.1|	3.94344e-70	M01232:51:000000000-B6745:1:1112:17172:15018
Azospirillum brasilense	12	0.02	gi|356878638|emb|HE577328.1|	7.56141e-16	M01232:51:000000000-B6745:1:2119:15904:15139
Streptomyces collinus	12	0.02	gi|529195098|gb|CP006259.1|	5.43651e-24	M01232:51:000000000-B6745:1:1111:6293:12279
Uncultured sphaerobacter	12	0.02	gi|389546254|gb|JQ401182.1|	4.84493e-89	M01232:51:000000000-B6745:1:2114:21857:20572
Uncultured ohtaekwangia	12	0.02	gi|700745018|gb|KM263173.1|	4.75274e-119	M01232:51:000000000-B6745:1:1107:27866:14338
Herminiimonas arsenicoxydans	12	0.02	gi|133737197|emb|CU207211.1|	1.1685e-25	M01232:51:000000000-B6745:1:1112:8519:8175
Uncultured bacteroidetes	11	0.01	gi|389546096|gb|JQ401024.1|	2.92177e-101	M01232:51:000000000-B6745:1:2113:17910:1867
Mycobacterium rhodesiae	11	0.01	gi|359817839|gb|CP003169.1|	1.29088e-48	M01232:51:000000000-B6745:1:1113:17677:19183
Frankia sp.	11	0.01	gi|311225233|gb|CP002299.1|	2.07205e-20	M01232:51:000000000-B6745:1:1105:7982:8891
Myxococcus fulvus	11	0.01	gi|817709775|gb|CP006003.1|	0.000548387	M01232:51:000000000-B6745:1:2104:21545:18742
Ramlibacter tataouinensis	11	0.01	gi|334728683|gb|CP000245.1|	6.7284e-53	M01232:51:000000000-B6745:1:1109:11022:23438
Uncultured cyanobacterium	10	0.01	gi|449811313|gb|KC287171.1|	1.73069e-108	M01232:51:000000000-B6745:1:1106:22415:4649
Actinoplanes friuliensis	10	0.01	gi|556031042|gb|CP006272.1|	3.13596e-51	M01232:51:000000000-B6745:1:1109:11399:13354
Aeromonas hydrophila	10	0.01	gi|604184237|gb|CP007518.1|	2.58362e-07	M01232:51:000000000-B6745:1:2113:22359:3390
Micromonospora sp.	10	0.01	gi|315407437|gb|CP002399.1|	3.86062e-85	M01232:51:000000000-B6745:1:1111:25142:9047
Bradyrhizobium sp.	10	0.01	gi|146403799|gb|CP000494.1|	1.84466e-21	M01232:51:000000000-B6745:1:2106:2830:16930
Uncultured roseomonas	10	0.01	gi|662020444|gb|KJ729578.1|	5.93439e-143	M01232:51:000000000-B6745:1:1110:16233:20867
Chloroflexus sp.	9	0.01	gi|222447181|gb|CP001364.1|	0.000142032	M01232:51:000000000-B6745:1:1110:14697:1239
Uncultured opitutae	9	0.01	gi|451919278|gb|KC453142.1|	4.71924e-124	M01232:51:000000000-B6745:1:1114:8098:6463
Streptomyces venezuelae	9	0.01	gi|328880049|emb|FR845719.1|	1.83993e-07	M01232:51:000000000-B6745:1:2103:24230:10034
Rhodococcus opacus	9	0.01	gi|589062392|gb|CP003949.1|	1.62724e-68	M01232:51:000000000-B6745:1:2104:5407:8747
Uncultured planococcaceae	9	0.01	gi|389546056|gb|JQ400984.1|	6.06168e-128	M01232:51:000000000-B6745:1:2116:19027:22291
Ralstonia pickettii	8	0.01	gi|546340292|gb|CP006668.1|	3.96331e-20	M01232:51:000000000-B6745:1:1111:8610:12156
Burkholderia glumae	8	0.01	gi|779723397|gb|CP009435.1|	0.000130219	M01232:51:000000000-B6745:1:1117:20026:6329
Uncultured singulisphaera	8	0.01	gi|694178923|gb|KM200516.1|	3.72645e-110	M01232:51:000000000-B6745:1:1110:18255:17843
Azoarcus sp.	8	0.01	gi|119668705|emb|AM406670.1|	2.46494e-07	M01232:51:000000000-B6745:1:2119:18673:15073
Verrucomicrobia bacterium	8	0.01	gi|807238858|gb|CP011265.1|	8.8356e-12	M01232:51:000000000-B6745:1:1110:9744:7979
Leptothrix cholodnii	8	0.01	gi|170774137|gb|CP001013.1|	3.94156e-49	M01232:51:000000000-B6745:1:1113:20790:3372
Limnochorda pilosa	8	0.01	gi|921142775|dbj|AP014924.1|	5.57336e-08	M01232:51:000000000-B6745:1:2112:16945:13151
Streptomyces davawensis	8	0.01	gi|408526205|emb|HE971709.1|	1.80884e-35	M01232:51:000000000-B6745:1:1101:14246:11889
Sorangium cellulosum	8	0.01	gi|161158851|emb|AM746676.1|	3.91219e-45	M01232:51:000000000-B6745:1:1114:16102:3188
Uncultured sphingobacterium	8	0.01	gi|451919800|gb|KC453664.1|	2.1156e-147	M01232:51:000000000-B6745:1:2108:25968:18481
Clavibacter michiganensis	8	0.01	gi|772242489|gb|CP011043.1|	1.19357e-10	M01232:51:000000000-B6745:1:1116:19750:4414
Chelatococcus sp.	8	0.01	gi|919432499|gb|CP012398.1|	5.47511e-19	M01232:51:000000000-B6745:1:2107:16225:11701
Rubrobacter xylanophilus	7	0.01	gi|108764099|gb|CP000386.1|	9.1618e-17	M01232:51:000000000-B6745:1:1102:18875:16522
Uncultured rubrobacter	7	0.01	gi|389545570|gb|JQ400498.1|	1.28003e-139	M01232:51:000000000-B6745:1:1112:15261:9777
Anaeromyxobacter sp.	7	0.01	gi|152026452|gb|CP000769.1|	3.26095e-19	M01232:51:000000000-B6745:1:2119:24254:14112
Singulisphaera acidiphila	7	0.01	gi|430012750|gb|CP003364.1|	1.82901e-13	M01232:51:000000000-B6745:1:2108:17760:17595
Gloeobacter kilaueensis	7	0.01	gi|553880805|gb|CP003587.1|	4.08388e-25	M01232:51:000000000-B6745:1:2113:15419:15988
Streptomyces pristinaespiralis	7	0.01	gi|924532124|gb|CP011340.1|	7.18343e-08	M01232:51:000000000-B6745:1:2119:11088:23726
Methylobacterium aquaticum	7	0.01	gi|760865928|dbj|AP014704.1|	4.13182e-19	M01232:51:000000000-B6745:1:2110:15528:15452
Mycobacterium chubuense	7	0.01	gi|390613681|gb|CP003053.1|	1.14874e-26	M01232:51:000000000-B6745:1:1115:19193:8532
Streptomyces incarnatus	7	0.01	gi|827433367|gb|CP011497.1|	3.04578e-41	M01232:51:000000000-B6745:1:2109:12253:2923
Actinosynnema mirum	7	0.01	gi|255918463|gb|CP001630.1|	3.34212e-06	M01232:51:000000000-B6745:1:2118:25219:8845
Methylobacterium extorquens	7	0.01	gi|254265931|emb|FP103042.2|	2.8863e-36	M01232:51:000000000-B6745:1:2102:18097:12887
Kutzneria albida	7	0.01	gi|578005119|gb|CP007155.1|	8.78104e-47	M01232:51:000000000-B6745:1:1107:22384:14793
Uncultured rubrobacteridae	7	0.01	gi|444737547|emb|HE974791.1|	5.97327e-107	M01232:51:000000000-B6745:1:2107:23214:17751
Mycobacterium goodii	6	0.01	gi|906350884|gb|CP012150.1|	1.84446e-63	M01232:51:000000000-B6745:1:1105:16358:19209
Uncultured myxococcales	6	0.01	gi|375112154|gb|JQ071708.1|	3.62248e-130	M01232:51:000000000-B6745:1:1104:25116:5777
Beutenbergia cavernae	6	0.01	gi|229564415|gb|CP001618.1|	3.24887e-26	M01232:51:000000000-B6745:1:2108:13082:24508
Rhizobium leguminosarum	6	0.01	gi|115254414|emb|AM236080.1|	1.24419e-48	M01232:51:000000000-B6745:1:2116:5800:15014
Uncultured thermomicrobia	6	0.01	gi|389546747|gb|JQ401675.1|	2.29085e-92	M01232:51:000000000-B6745:1:1106:24018:2019
Uncultured prokaryote	6	0.01	gi|283463087|gb|GU208236.1|	1.31212e-124	M01232:51:000000000-B6745:1:1117:11935:6173
Streptomyces vietnamensis	6	0.01	gi|751387084|gb|CP010407.1|	1.06483e-14	M01232:51:000000000-B6745:1:2103:10510:22032
Nocardia cyriacigeorgica	6	0.01	gi|374843763|emb|FO082843.1|	1.20204e-05	M01232:51:000000000-B6745:1:2103:20449:16942
Isoptericola variabilis	6	0.01	gi|334105928|gb|CP002810.1|	2.19106e-07	M01232:51:000000000-B6745:1:2115:25539:8193
Streptomyces bingchenggensis	6	0.01	gi|297153409|gb|CP002047.1|	6.09942e-13	M01232:51:000000000-B6745:1:2119:5065:20190
Thermotoga neapolitana	6	0.01	gi|330376151|gb|JF754949.1|	0.00109136	M01232:51:000000000-B6745:1:2112:20977:6257
Verrucosispora maris	6	0.01	gi|328807854|gb|CP002638.1|	8.84339e-42	M01232:51:000000000-B6745:1:1103:16562:10100
Rubrobacter radiotolerans	5	0.01	gi|627776062|gb|CP007514.1|	1.37828e-11	M01232:51:000000000-B6745:1:2102:12648:9696
Kitasatospora setae	5	0.01	gi|311893446|dbj|AP010968.1|	0.000559255	M01232:51:000000000-B6745:1:2113:5730:4546
Amycolatopsis mediterranei	5	0.01	gi|532225686|gb|CP003777.1|	1.90076e-43	M01232:51:000000000-B6745:1:2109:22332:7127
Ilumatobacter coccineus	5	0.01	gi|464097432|dbj|AP012057.1|	1.0734e-85	M01232:51:000000000-B6745:1:1111:18766:8841
Sandaracinus amylolyticus	5	0.01	gi|816953346|gb|CP011125.1|	3.31856e-11	M01232:51:000000000-B6745:1:1116:14192:23300
Streptomyces flavogriseus	5	0.01	gi|292386093|gb|GQ421798.1|	1.84367e-43	M01232:51:000000000-B6745:1:2103:19530:23975
Bacterium enrichment	5	0.01	gi|702085261|gb|KM263544.1|	4.65294e-134	M01232:51:000000000-B6745:1:1106:16132:13079
Sorghum bicolor	5	0.01	gi|242084511|ref|XM_002442636.1|	1.20921e-13	M01232:51:000000000-B6745:1:1112:16161:1371
Microbacterium sp.	5	0.01	gi|914697494|gb|CP012299.1|	2.49378e-27	M01232:51:000000000-B6745:1:2114:20860:18380
Uncultured acidobacteriaceae	5	0.01	gi|192806047|emb|FM176753.1|	4.71924e-124	M01232:51:000000000-B6745:1:1113:16030:21253
Uncultured conexibacteraceae	5	0.01	gi|409182259|gb|JX505185.1|	1.27551e-144	M01232:51:000000000-B6745:1:1113:22872:2934
Uncultured acidimicrobiales	5	0.01	gi|922323134|gb|KT453618.1|	1.33082e-114	M01232:51:000000000-B6745:1:2101:26904:12519
Saccharopolyspora erythraea	5	0.01	gi|133909243|emb|AM420293.1|	6.34692e-93	M01232:51:000000000-B6745:1:1109:19651:3479
Micrococcus luteus	5	0.01	gi|758182997|gb|CP007437.1|	0.000155494	M01232:51:000000000-B6745:1:1114:22637:10165
Ralstonia mannitolilytica	5	0.01	gi|770603614|gb|CP010799.2|	1.58235e-12	M01232:51:000000000-B6745:1:1107:5874:12090
Rhodobacter capsulatus	5	0.01	gi|294474377|gb|CP001312.1|	1.54125e-09	M01232:51:000000000-B6745:1:1106:7616:8901
Uncultured acidobacteriales	5	0.01	gi|186966388|gb|EU440588.1|	7.73112e-137	M01232:51:000000000-B6745:1:1103:16808:6189
Uncultured acidobacterium	5	0.01	gi|298161226|gb|HM196333.1|	2.88072e-111	M01232:51:000000000-B6745:1:2117:16456:20130
Catenulispora acidiphila	4	0.01	gi|256355458|gb|CP001700.1|	5.39819e-29	M01232:51:000000000-B6745:1:1105:12471:7665
Xylanimonas cellulosilytica	4	0.01	gi|269303491|gb|CP001821.1|	0.00113401	M01232:51:000000000-B6745:1:1117:18316:4992
Burkholderia gladioli	4	0.01	gi|772904020|gb|CP009323.1|	6.71692e-13	M01232:51:000000000-B6745:1:2102:17447:15869
Uncultured verrucomicrobia	4	0.01	gi|29468773|gb|AY214734.1|	5.93439e-143	M01232:51:000000000-B6745:1:1111:8108:13580
Hyphomicrobium nitrativorans	4	0.01	gi|563343116|gb|CP006912.1|	5.51398e-14	M01232:51:000000000-B6745:1:2113:10673:14118
Nakamurella multipartita	4	0.01	gi|258553496|gb|CP001737.1|	1.47981e-39	M01232:51:000000000-B6745:1:1112:15557:13263
Pseudomonas aeruginosa	4	0.01	gi|150958624|gb|CP000744.1|	2.52936e-22	M01232:51:000000000-B6745:1:1113:3330:7649
Pseudomonas denitrificans	4	0.01	gi|472247168|gb|CP004143.1|	1.4976e-09	M01232:51:000000000-B6745:1:1101:26221:6965
Solibacter usitatus	4	0.01	gi|116222307|gb|CP000473.1|	0.000558267	M01232:51:000000000-B6745:1:1116:15272:22371
Streptomyces albulus	4	0.01	gi|785755366|gb|CP006871.1|	1.99373e-08	M01232:51:000000000-B6745:1:1111:28525:13199
Burkholderia vietnamiensis	4	0.01	gi|134137285|gb|CP000614.1|	2.54732e-17	M01232:51:000000000-B6745:1:1102:14955:9025
Corynebacterium marinum	4	0.01	gi|755970769|gb|CP007790.1|	9.26046e-11	M01232:51:000000000-B6745:1:1105:27218:9767
Corallococcus coralloides	4	0.01	gi|380727201|gb|CP003389.1|	2.69272e-51	M01232:51:000000000-B6745:1:2101:22855:2271
Geobacter sp.	4	0.01	gi|251773506|gb|CP001661.1|	7.08007e-42	M01232:51:000000000-B6745:1:1117:8394:18772
Streptosporangium roseum	4	0.01	gi|270504784|gb|CP001814.1|	1.11902e-14	M01232:51:000000000-B6745:1:2101:25178:11061
Phenylobacterium zucineum	4	0.01	gi|196476886|gb|CP000747.1|	7.18343e-08	M01232:51:000000000-B6745:1:2108:18721:7506
Pandoraea pulmonicola	4	0.01	gi|743677147|gb|CP010310.1|	1.67075e-38	M01232:51:000000000-B6745:1:2115:23096:5317
Mycobacterium sp.	4	0.01	gi|725869003|gb|CP009914.1|	6.93377e-33	M01232:51:000000000-B6745:1:1103:25569:10008
Ralstonia eutropha	4	0.01	gi|113528459|emb|AM260480.1|	3.27717e-06	M01232:51:000000000-B6745:1:1115:13866:9413
Acidovorax sp.	4	0.01	gi|120604516|gb|CP000539.1|	5.31914e-14	M01232:51:000000000-B6745:1:2115:8640:10186
Cellulomonas gilvus	4	0.01	gi|336102715|gb|CP002665.1|	7.12019e-13	M01232:51:000000000-B6745:1:1119:13952:19997
Dinoroseobacter shibae	4	0.01	gi|157910316|gb|CP000830.1|	9.07127e-06	M01232:51:000000000-B6745:1:2105:26564:14030
Candidatus chloracidobacterium	4	0.01	gi|347588479|gb|CP002515.1|	9.29235e-07	M01232:51:000000000-B6745:1:1107:8252:8334
Uncultured hyalangium	4	0.01	gi|375271570|gb|JQ649019.1|	3.57158e-140	M01232:51:000000000-B6745:1:2112:28163:19285
Cellulosimicrobium funkei	4	0.01	gi|731168667|dbj|AB999972.1|	0.00232774	M01232:51:000000000-B6745:1:2113:5918:15274
Burkholderia multivorans	4	0.01	gi|685687153|gb|CP008730.1|	3.66641e-05	M01232:51:000000000-B6745:1:2117:13253:8973
Streptomyces griseus	4	0.01	gi|178462309|dbj|AP009493.1|	4.90559e-09	M01232:51:000000000-B6745:1:2103:24508:10373
Uncultured thermomicrobium	4	0.01	gi|451920038|gb|KC453902.1|	3.56527e-140	M01232:51:000000000-B6745:1:1119:19305:20128
Acidovorax ebreus	4	0.01	gi|221728669|gb|CP001392.1|	1.16447e-74	M01232:51:000000000-B6745:1:1109:25558:21717
Sphingopyxis fribergensis	4	0.01	gi|734569737|gb|CP009122.1|	7.0825e-18	M01232:51:000000000-B6745:1:1108:7407:10023
Polyangium brachysporum	4	0.01	gi|826168461|gb|CP011371.1|	5.39708e-14	M01232:51:000000000-B6745:1:2116:15459:5603
Thermomonospora curvata	4	0.01	gi|268309235|gb|CP001738.1|	2.33878e-12	M01232:51:000000000-B6745:1:1112:15635:5956
Sphingobium chlorophenolicum	4	0.01	gi|334100279|gb|CP002798.1|	0.000548387	M01232:51:000000000-B6745:1:2103:10840:24060
Achromobacter xylosoxidans	4	0.01	gi|874219584|gb|CP012046.1|	1.18097e-15	M01232:51:000000000-B6745:1:2110:21463:17417

## Sheet: OKH19
Table 4D: Bacterial community composition of the household as identified by 16S rDNA amplicon gene sequencing
Organism/HIT	Cluster size	%	Accession	e-value	Fastq header
Uncultured bacterium	17633	77.81	gi|558611484|gb|KF711530.1|	1.92444e-33	M01232:51:000000000-B6745:1:2108:14544:15464
Proteobacterium	313	1.68	gi|451914712|gb|KC448576.1|	2.761e-141	M01232:51:000000000-B6745:1:1109:28850:11848
Uncultured actinobacterium	221	0.98	gi|347438733|gb|JN178920.1|	3.62886e-125	M01232:51:000000000-B6745:1:1108:4033:15191
Alicyclobacillus acidocaldarius	165	0.73	gi|339287872|gb|CP002902.1|	0.000312931	M01232:51:000000000-B6745:1:2114:18817:6594
Proteobacterium	151	0.67	gi|294828896|gb|GU929355.1|	4.78649e-114	M01232:51:000000000-B6745:1:1114:5371:17831
Nocardioides sp.	147	0.65	gi|119534933|gb|CP000509.1|	1.11796e-55	M01232:51:000000000-B6745:1:1109:21358:12634
Uncultured rubrobacterales	131	0.58	gi|672229606|emb|HE861099.1|	7.64949e-142	M01232:51:000000000-B6745:1:1106:15492:22584
Uncultured acidobacteria	127	0.56	gi|389545490|gb|JQ400418.1|	1.17843e-57	M01232:51:000000000-B6745:1:1118:17268:8551
Uncultured anaerolineae	122	0.54	gi|219932282|emb|FM209128.1|	5.79812e-97	M01232:51:000000000-B6745:1:1114:13347:15658
Uncultured proteobacterium	112	0.49	gi|110753058|gb|DQ827745.1|	7.73045e-127	M01232:51:000000000-B6745:1:1105:23180:3588
Uncultured novosphingobium	102	0.45	gi|375271615|gb|JQ649064.1|	6.09393e-123	M01232:51:000000000-B6745:1:1101:8607:13570
Uncultured cyanobacterium	80	0.35	gi|300679387|gb|HM439308.1|	5.9554e-138	M01232:51:000000000-B6745:1:1108:13064:1939
Pimelobacter simplex	74	0.33	gi|723622094|gb|CP009896.1|	3.7343e-12	M01232:51:000000000-B6745:1:1103:11555:8201
Natronomonas moolapensis	64	0.28	gi|452081962|emb|HF582854.1|	0.000878062	M01232:51:000000000-B6745:1:1101:27564:19539
Uncultured janthinobacterium	62	0.27	gi|726973695|gb|KM391622.1|	1.64124e-143	M01232:51:000000000-B6745:1:2108:21068:5299
Uncultured myxococcales	40	0.18	gi|389545327|gb|JQ400255.1|	2.96341e-91	M01232:51:000000000-B6745:1:2102:15304:8175
Microbacterium sp.	40	0.18	gi|590121444|emb|HE716934.1|	1.01254e-125	M01232:51:000000000-B6745:1:2107:19244:4688
Uncultured hyphomicrobiaceae	38	0.17	gi|166783147|gb|EU266807.1|	5.89255e-148	M01232:51:000000000-B6745:1:2117:22999:15430
Variovorax paradoxus	38	0.17	gi|239799596|gb|CP001635.1|	9.03292e-22	M01232:51:000000000-B6745:1:1112:21353:13650
Uncultured verrucomicrobia	36	0.16	gi|523452882|gb|KF183302.1|	2.16663e-76	M01232:51:000000000-B6745:1:2101:9270:14786
Conexibacter woesei	34	0.15	gi|283945692|gb|CP001854.1|	1.88736e-48	M01232:51:000000000-B6745:1:2106:20743:13966
Uncultured prokaryote	31	0.14	gi|283463150|gb|GU208299.1|	4.62013e-139	M01232:51:000000000-B6745:1:2104:24204:20317
Modestobacter marinus	31	0.14	gi|388483940|emb|FO203431.1|	1.7655e-58	M01232:51:000000000-B6745:1:1112:13371:13169
Uncultured planctomycete	28	0.12	gi|523452694|gb|KF183114.1|	5.89255e-148	M01232:51:000000000-B6745:1:1111:26466:15838
Klebsiella pneumoniae	27	0.12	gi|156938580|gb|EU046591.1|	0.00487136	M01232:51:000000000-B6745:1:2118:14292:16106
Uncultured gemmatimonadetes	23	0.10	gi|162136763|gb|EU297591.1|	3.77955e-100	M01232:51:000000000-B6745:1:2113:10918:3815
Novosphingobium sp.	22	0.10	gi|333937619|emb|FR856862.1|	6.93377e-33	M01232:51:000000000-B6745:1:2118:7196:18892
Streptomyces sp.	22	0.10	gi|822591927|gb|CP011492.1|	7.18343e-08	M01232:51:000000000-B6745:1:2106:26688:15380
Rhodopseudomonas palustris	20	0.09	gi|192282182|gb|CP001096.1|	1.4268e-16	M01232:51:000000000-B6745:1:1113:21042:18219
Frankia alni	18	0.08	gi|111147037|emb|CT573213.2|	3.72033e-15	M01232:51:000000000-B6745:1:1115:29250:12603
Blastococcus saxobsidens	16	0.07	gi|378781357|emb|FO117623.1|	8.41611e-77	M01232:51:000000000-B6745:1:2114:7718:16553
Uncultured bacteroidetes	16	0.07	gi|110754352|gb|DQ829039.1|	1.66758e-133	M01232:51:000000000-B6745:1:2107:14288:2077
Emiliania huxleyi	16	0.07	gi|551626057|ref|XM_005793048.1|	8.30648e-06	M01232:51:000000000-B6745:1:1104:14416:6647
Kutzneria albida	16	0.07	gi|578005119|gb|CP007155.1|	7.8476e-07	M01232:51:000000000-B6745:1:1108:9975:13788
Sphingomonas sp.	15	0.07	gi|300068690|dbj|AB552856.1|	5.93439e-143	M01232:51:000000000-B6745:1:2102:28377:17833
Brachybacterium faecium	15	0.07	gi|256558041|gb|CP001643.1|	6.86056e-38	M01232:51:000000000-B6745:1:1101:13637:11350
Kineococcus radiotolerans	15	0.07	gi|196121877|gb|CP000750.2|	3.1945e-06	M01232:51:000000000-B6745:1:2118:10153:7520
Uncultured chloroflexi	15	0.07	gi|389546922|gb|JQ401850.1|	8.68906e-101	M01232:51:000000000-B6745:1:2106:18250:12773
Clavibacter michiganensis	14	0.06	gi|147829108|emb|AM711867.1|	8.76647e-05	M01232:51:000000000-B6745:1:1115:13400:24737
Streptomyces cattleya	14	0.06	gi|365804155|gb|CP003219.1|	1.40234e-47	M01232:51:000000000-B6745:1:1107:18942:3793
Proteobacterium	13	0.06	gi|630060189|gb|KJ192015.1|	2.80035e-131	M01232:51:000000000-B6745:1:1102:17839:15438
Ramlibacter tataouinensis	13	0.06	gi|334728683|gb|CP000245.1|	0.000155494	M01232:51:000000000-B6745:1:1118:19247:18565
Halovivax ruber	13	0.06	gi|433288832|gb|CP003050.1|	0.00200789	M01232:51:000000000-B6745:1:2112:3389:16932
Croceicoccus naphthovorans	12	0.05	gi|831206920|gb|CP011770.1|	6.72912e-11	M01232:51:000000000-B6745:1:2112:16253:10233
Azoarcus sp.	12	0.05	gi|909827107|gb|CP011072.1|	0.000557279	M01232:51:000000000-B6745:1:1106:11075:13419
Echinostoma caproni	11	0.05	gi|688640536|emb|LL269994.1|	4.18089e-09	M01232:51:000000000-B6745:1:1103:25864:12173
Pseudonocardia dioxanivorans	11	0.05	gi|326948588|gb|CP002593.1|	4.30803e-05	M01232:51:000000000-B6745:1:1118:21342:2986
Microlunatus phosphovorus	11	0.05	gi|334683429|dbj|AP012204.1|	8.65441e-37	M01232:51:000000000-B6745:1:2103:3684:13464
Limnochorda pilosa	11	0.05	gi|921142775|dbj|AP014924.1|	1.36939e-09	M01232:51:000000000-B6745:1:1116:10595:2634
Uncultured sphingobacterium	11	0.05	gi|451919925|gb|KC453789.1|	1.00718e-130	M01232:51:000000000-B6745:1:1109:19959:2349
Lactococcus lactis	11	0.05	gi|552063405|gb|CP006766.1|	0.0049225	M01232:51:000000000-B6745:1:1113:28279:11781
Azospirillum sp.	10	0.04	gi|288909149|dbj|AP010946.1|	2.29806e-42	M01232:51:000000000-B6745:1:2109:19201:9188
Uncultured verminephrobacter	10	0.04	gi|630060094|gb|KJ191920.1|	1.26652e-149	M01232:51:000000000-B6745:1:1119:16122:10966
Amycolatopsis methanolica	9	0.04	gi|672354214|gb|CP009110.1|	3.18065e-41	M01232:51:000000000-B6745:1:2109:7090:14370
Actinoplanes sp.	9	0.04	gi|359832573|gb|CP003170.1|	2.48502e-32	M01232:51:000000000-B6745:1:2115:5237:21537
Uncultured pirellula	9	0.04	gi|192805484|emb|FM176286.1|	8.09573e-106	M01232:51:000000000-B6745:1:1106:21513:23677
Azospirillum brasilense	9	0.04	gi|646258717|gb|CP007794.1|	0.000126555	M01232:51:000000000-B6745:1:1103:25261:18510
Actinoplanes friuliensis	9	0.04	gi|556031042|gb|CP006272.1|	7.05748e-18	M01232:51:000000000-B6745:1:2107:24587:22059
Sphingomonas wittichii	9	0.04	gi|148498119|gb|CP000699.1|	2.54732e-17	M01232:51:000000000-B6745:1:2111:16789:4654
Uncultured spartobacteria	9	0.04	gi|451919481|gb|KC453345.1|	2.81219e-110	M01232:51:000000000-B6745:1:1115:10613:8279
Geodermatophilus obscurus	9	0.04	gi|284061874|gb|CP001867.1|	4.85469e-104	M01232:51:000000000-B6745:1:1115:17326:9037
Arsenicicoccus sp.	9	0.04	gi|908724324|gb|CP012070.1|	7.30678e-09	M01232:51:000000000-B6745:1:2106:13886:4058
Pandoraea apista	9	0.04	gi|827413822|gb|CP011501.1|	1.38862e-18	M01232:51:000000000-B6745:1:1109:11524:20424
Cyprinus carpio	9	0.04	gi|685042440|emb|LN590965.1|	1.95186e-23	M01232:51:000000000-B6745:1:2103:19723:6703
Luteipulveratus mongoliensis	8	0.04	gi|909831833|gb|CP011112.1|	7.4216e-71	M01232:51:000000000-B6745:1:2115:5382:16473
Kribbella flavida	8	0.04	gi|283807292|gb|CP001736.1|	1.18515e-15	M01232:51:000000000-B6745:1:2103:4019:13338
Isoptericola variabilis	8	0.04	gi|334105928|gb|CP002810.1|	5.97486e-17	M01232:51:000000000-B6745:1:1113:24231:16323
Uncultured planctomycetaceae	7	0.03	gi|389546915|gb|JQ401843.1|	6.36943e-93	M01232:51:000000000-B6745:1:2118:24285:3833
Uncultured sphingobacteriales	7	0.03	gi|383502259|gb|JQ860986.1|	1.02154e-120	M01232:51:000000000-B6745:1:1117:7825:22117
Uncultured rhizobiales	7	0.03	gi|389547866|gb|JQ402794.1|	1.28457e-139	M01232:51:000000000-B6745:1:1111:22617:6939
Uncultured firmicutes	7	0.03	gi|257129272|gb|GQ848206.1|	9.91886e-09	M01232:51:000000000-B6745:1:2110:28706:13911
Cellulomonas fimi	7	0.03	gi|332337569|gb|CP002666.1|	9.12942e-17	M01232:51:000000000-B6745:1:1102:23831:20580
Olsenella uli	7	0.03	gi|301318648|gb|CP002106.1|	5.08533e-14	M01232:51:000000000-B6745:1:1108:12415:17183
Mesorhizobium loti	7	0.03	gi|47118328|dbj|BA000012.4|	3.42136e-45	M01232:51:000000000-B6745:1:1102:8794:14298
Chelatococcus sp.	7	0.03	gi|919432499|gb|CP012398.1|	6.94978e-52	M01232:51:000000000-B6745:1:1117:18290:9650
Catenulispora acidiphila	6	0.03	gi|256355458|gb|CP001700.1|	3.18065e-41	M01232:51:000000000-B6745:1:1117:17217:15043
Nocardia brasiliensis	6	0.03	gi|407304062|gb|CP003876.1|	1.17264e-20	M01232:51:000000000-B6745:1:2107:19423:22707
Uncultured thermodesulfobacterium	6	0.03	gi|451920016|gb|KC453880.1|	1.01254e-125	M01232:51:000000000-B6745:1:2116:16324:7928
Arthrobacter sp.	6	0.03	gi|910742298|dbj|AP014719.1|	2.49095e-20	M01232:51:000000000-B6745:1:1109:20702:5532
Intrasporangium calvum	6	0.03	gi|315587265|gb|CP002343.1|	3.12445e-41	M01232:51:000000000-B6745:1:1115:16258:14397
Archangium gephyra	6	0.03	gi|827418478|gb|CP011509.1|	2.7303e-90	M01232:51:000000000-B6745:1:1116:12905:14903
Bifidobacterium scardovii	6	0.03	gi|757809295|dbj|AP012331.1|	3.0919e-61	M01232:51:000000000-B6745:1:1118:23048:5471
Bradyrhizobium sp.	6	0.03	gi|146403799|gb|CP000494.1|	8.52187e-25	M01232:51:000000000-B6745:1:2106:22003:3101
Burkholderia multivorans	6	0.03	gi|773022854|gb|CP009832.1|	5.51398e-14	M01232:51:000000000-B6745:1:1117:17943:9191
Thermomonospora curvata	6	0.03	gi|268309235|gb|CP001738.1|	2.33878e-12	M01232:51:000000000-B6745:1:1116:17043:18644
Bradyrhizobium japonicum	5	0.02	gi|627779227|gb|CP007569.1|	5.02924e-36	M01232:51:000000000-B6745:1:2103:14275:19940
Sandaracinus amylolyticus	5	0.02	gi|816953346|gb|CP011125.1|	1.54398e-09	M01232:51:000000000-B6745:1:2118:25281:6007
Desulfovibrio africanus	5	0.02	gi|367460290|gb|CP003221.1|	0.00196169	M01232:51:000000000-B6745:1:1113:20637:4044
Pseudonocardia endophytica	5	0.02	gi|806776932|gb|KP209431.1|	5.9239e-143	M01232:51:000000000-B6745:1:1115:18296:8859
Streptomyces albus	5	0.02	gi|749174630|gb|CP010519.1|	8.9852e-27	M01232:51:000000000-B6745:1:1118:18151:24786
Aeromonas hydrophila	5	0.02	gi|604184237|gb|CP007518.1|	0.000558267	M01232:51:000000000-B6745:1:1113:24465:23285
Uncultured gemmata	5	0.02	gi|630060286|gb|KJ192112.1|	4.58756e-144	M01232:51:000000000-B6745:1:1109:19641:8678
Mycobacterium sp.	5	0.02	gi|119692146|gb|CP000518.1|	1.14801e-35	M01232:51:000000000-B6745:1:1101:24587:16293
Uncultured actinomycete	5	0.02	gi|674275531|gb|KJ834305.1|	2.1648e-132	M01232:51:000000000-B6745:1:2113:12967:7875
Frankia sp.	5	0.02	gi|158107272|gb|CP000820.1|	2.58362e-07	M01232:51:000000000-B6745:1:1119:7040:14430
Nocardia cyriacigeorgica	5	0.02	gi|374843763|emb|FO082843.1|	3.31856e-11	M01232:51:000000000-B6745:1:2116:19104:19183
Saccharopolyspora erythraea	5	0.02	gi|133909243|emb|AM420293.1|	2.58362e-07	M01232:51:000000000-B6745:1:1115:14831:19084
Microbacterium testaceum	5	0.02	gi|323272819|dbj|AP012052.1|	8.70374e-52	M01232:51:000000000-B6745:1:2116:11345:19164
Uncultured thermoprotei	4	0.02	gi|451920040|gb|KC453904.1|	1.32144e-119	M01232:51:000000000-B6745:1:1111:9995:11064
Amycolatopsis mediterranei	4	0.02	gi|532225686|gb|CP003777.1|	0.000559255	M01232:51:000000000-B6745:1:2110:9843:6686
Uncultured phycisphaeraceae	4	0.02	gi|576295482|gb|KF786871.1|	0.00201144	M01232:51:000000000-B6745:1:2117:27532:12186
Uncultured candidate	4	0.02	gi|202950780|emb|FM206080.1|	1.67644e-128	M01232:51:000000000-B6745:1:1109:9249:17881
Mycobacterium smegmatis	4	0.02	gi|698956000|gb|CP009496.1|	9.13019e-66	M01232:51:000000000-B6745:1:1113:21210:6420
Schistosoma mansoni	4	0.02	gi|353233529|emb|HE601630.1|	3.92612e-05	M01232:51:000000000-B6745:1:2102:17549:9198
Mycobacterium rhodesiae	4	0.02	gi|24850312|gb|AY162027.1|	5.86891e-128	M01232:51:000000000-B6745:1:2106:10755:12579
Streptomyces pristinaespiralis	4	0.02	gi|924532124|gb|CP011340.1|	7.18343e-08	M01232:51:000000000-B6745:1:2109:10404:20137
Uncultured sphingomonas	4	0.02	gi|389547992|gb|JQ402920.1|	2.74154e-146	M01232:51:000000000-B6745:1:1108:22002:7920
Uncultured flavobacterium	4	0.02	gi|451917814|gb|KC451678.1|	1.63546e-148	M01232:51:000000000-B6745:1:2109:10571:17707
Bradyrhizobium diazoefficiens	4	0.02	gi|806922190|dbj|AP014685.1|	7.95302e-117	M01232:51:000000000-B6745:1:1114:22092:13910
Gemmatirosa kalamazoonesis	4	0.02	gi|575456455|gb|CP007128.1|	1.75096e-73	M01232:51:000000000-B6745:1:1106:11557:4119
Uncultured nitrospirales	4	0.02	gi|118162994|gb|EF072529.1|	5.93439e-143	M01232:51:000000000-B6745:1:1110:20545:16503
Streptosporangium roseum	4	0.02	gi|270504784|gb|CP001814.1|	4.16568e-30	M01232:51:000000000-B6745:1:1111:15770:19895
Rhizobium leguminosarum	4	0.02	gi|115254414|emb|AM236080.1|	6.61039e-63	M01232:51:000000000-B6745:1:1104:28412:18056
Uncultured aquificae	4	0.02	gi|523452696|gb|KF183116.1|	7.82743e-127	M01232:51:000000000-B6745:1:1115:17585:23139
Leptothrix cholodnii	4	0.02	gi|170774137|gb|CP001013.1|	2.93339e-41	M01232:51:000000000-B6745:1:2105:16399:16517
Cellulomonas gilvus	4	0.02	gi|336102715|gb|CP002665.1|	6.46019e-83	M01232:51:000000000-B6745:1:2115:21227:23840
Delftia sp.	4	0.02	gi|333741867|gb|CP002735.1|	2.35661e-72	M01232:51:000000000-B6745:1:2114:22676:9719
Mycobacterium chubuense	4	0.02	gi|390613681|gb|CP003053.1|	8.55937e-39	M01232:51:000000000-B6745:1:2102:14573:22198
Myxococcus fulvus	4	0.02	gi|337255776|gb|CP002830.1|	5.29414e-39	M01232:51:000000000-B6745:1:2109:21109:24595
Rhodococcus opacus	4	0.02	gi|589062392|gb|CP003949.1|	5.39819e-29	M01232:51:000000000-B6745:1:1104:16545:11262
Rubrivivax gelatinosus	4	0.02	gi|381376528|dbj|AP012320.1|	0.00200433	M01232:51:000000000-B6745:1:2118:22780:23227
Phenylobacterium zucineum	4	0.02	gi|196476886|gb|CP000747.1|	1.3666e-94	M01232:51:000000000-B6745:1:1119:10813:14441
Corynebacterium halotolerans	4	0.02	gi|451902131|gb|CP003697.1|	7.73036e-09	M01232:51:000000000-B6745:1:2118:7142:17155
Streptomyces collinus	4	0.02	gi|529195098|gb|CP006259.1|	8.58288e-22	M01232:51:000000000-B6745:1:2104:14999:20858
Rhodococcus jostii	3	0.01	gi|110816552|gb|CP000431.1|	1.28889e-49	M01232:51:000000000-B6745:1:1114:10562:16875
Kitasatospora setae	3	0.01	gi|311893446|dbj|AP010968.1|	0.00137575	M01232:51:000000000-B6745:1:1103:23252:16091
Kibdelosporangium sp.	3	0.01	gi|920216844|emb|LN877229.1|	1.91426e-38	M01232:51:000000000-B6745:1:2115:4147:15580
Nakamurella multipartita	3	0.01	gi|258553496|gb|CP001737.1|	2.37334e-67	M01232:51:000000000-B6745:1:1112:29082:14718
Solibacter usitatus	3	0.01	gi|116222307|gb|CP000473.1|	0.000558267	M01232:51:000000000-B6745:1:2104:15759:16648
Uncultured kouleothrix	3	0.01	gi|319659412|gb|HM565057.1|	2.13439e-142	M01232:51:000000000-B6745:1:1111:24350:21402
Anaeromyxobacter sp.	3	0.01	gi|152026452|gb|CP000769.1|	1.52229e-19	M01232:51:000000000-B6745:1:2108:14697:24489
Uncultured marmoricola	3	0.01	gi|389546580|gb|JQ401508.1|	1.27326e-144	M01232:51:000000000-B6745:1:2115:18443:2435
Uncultured planctomycetales	3	0.01	gi|409968997|gb|JQ700603.1|	6.14806e-118	M01232:51:000000000-B6745:1:1102:10704:11580
Alicycliphilus denitrificans	3	0.01	gi|329308025|gb|CP002657.1|	5.54332e-09	M01232:51:000000000-B6745:1:1108:13392:11164
Leishmania major	3	0.01	gi|321399743|emb|FR796417.1|	0.00200789	M01232:51:000000000-B6745:1:1107:10110:22425
Micromonospora sp.	3	0.01	gi|315407437|gb|CP002399.1|	3.31856e-11	M01232:51:000000000-B6745:1:2103:20591:24958
Mesorhizobium australicum	3	0.01	gi|433663430|gb|CP003358.1|	2.64487e-46	M01232:51:000000000-B6745:1:1108:22274:21740
Caulobacter segnis	3	0.01	gi|295429362|gb|CP002008.1|	4.97442e-39	M01232:51:000000000-B6745:1:2117:5599:6299
Uncultured opitutae	3	0.01	gi|451919298|gb|KC453162.1|	1.42876e-103	M01232:51:000000000-B6745:1:1104:12889:6112
Streptomyces incarnatus	3	0.01	gi|827433367|gb|CP011497.1|	1.35431e-39	M01232:51:000000000-B6745:1:2118:19572:10541
Micromonas sp.	3	0.01	gi|255076070|ref|XM_002501664.1|	4.30803e-05	M01232:51:000000000-B6745:1:2117:10744:21111
Streptomyces avermitilis	3	0.01	gi|148878541|dbj|BA000030.3|	2.35661e-72	M01232:51:000000000-B6745:1:2112:15299:10199
Methylobacterium extorquens	3	0.01	gi|752851241|gb|KM974666.1|	5.9239e-143	M01232:51:000000000-B6745:1:1119:8506:10329
Rhodococcus equi	3	0.01	gi|40287614|gb|AY426738.1|	1.94507e-12	M01232:51:000000000-B6745:1:1110:14658:10044
Uncultured acidimicrobiales	3	0.01	gi|192804415|emb|FM175217.1|	2.1156e-147	M01232:51:000000000-B6745:1:1109:9405:15698
Desulfurobacterium thermolithotrophum	3	0.01	gi|325064654|gb|CP002543.1|	0.00453893	M01232:51:000000000-B6745:1:2101:13877:14118
Polyangium brachysporum	3	0.01	gi|826168461|gb|CP011371.1|	8.75601e-31	M01232:51:000000000-B6745:1:1104:25672:10737
Ralstonia mannitolilytica	3	0.01	gi|770603614|gb|CP010799.2|	1.58235e-12	M01232:51:000000000-B6745:1:2118:23432:16163
Novosphingobium aromaticivorans	3	0.01	gi|87133707|gb|CP000248.1|	9.91904e-14	M01232:51:000000000-B6745:1:2110:12753:13576
Streptomyces lydicus	2	0.01	gi|768311912|gb|CP007699.1|	1.5196e-19	M01232:51:000000000-B6745:1:2119:22733:20506
Polymorphum gilvum	2	0.01	gi|326411376|gb|CP002568.1|	2.33999e-77	M01232:51:000000000-B6745:1:1109:18527:7103
Azospirillum lipoferum	2	0.01	gi|357422594|emb|FQ311868.1|	2.58362e-07	M01232:51:000000000-B6745:1:1118:26636:13768
Uncultured bradyrhizobium	2	0.01	gi|375271383|gb|JQ648832.1|	1.31911e-119	M01232:51:000000000-B6745:1:1103:6841:23045
Uncultured phyllobacteriaceae	2	0.01	gi|134020814|gb|EF019390.1|	7.64949e-142	M01232:51:000000000-B6745:1:1112:13681:8935
Streptomyces glaucescens	2	0.01	gi|692319829|gb|CP009438.1|	1.99753e-16	M01232:51:000000000-B6745:1:1114:22786:11421
Starkeya novella	2	0.01	gi|296926528|gb|CP002026.1|	2.38734e-07	M01232:51:000000000-B6745:1:1114:15307:9659
Uncultured planctomyces	2	0.01	gi|328908653|gb|JF460995.1|	8.55491e-121	M01232:51:000000000-B6745:1:2114:24010:8849
Mycobacterium goodii	2	0.01	gi|906350884|gb|CP012150.1|	1.8347e-68	M01232:51:000000000-B6745:1:1114:13545:13087
Kocuria palustris	2	0.01	gi|923033569|gb|CP012507.1|	6.27584e-13	M01232:51:000000000-B6745:1:1119:13121:13729
Methylobacterium sp.	2	0.01	gi|168192641|gb|CP000943.1|	1.42342e-18	M01232:51:000000000-B6745:1:1115:25776:20711
Streptomyces iranensis	2	0.01	gi|642949880|emb|LK022848.1|	2.41245e-22	M01232:51:000000000-B6745:1:1106:23162:9691
Uncultured segetibacter	2	0.01	gi|343788019|gb|JN367261.1|	5.93439e-143	M01232:51:000000000-B6745:1:1102:6887:14173
Salinispora tropica	2	0.01	gi|145301903|gb|CP000667.1|	1.99726e-08	M01232:51:000000000-B6745:1:2117:13101:4859
Altererythrobacter marensis	2	0.01	gi|831204259|gb|CP011805.1|	1.20204e-05	M01232:51:000000000-B6745:1:2103:3899:14980
Streptomyces fulvissimus	2	0.01	gi|485091803|gb|CP005080.1|	1.40831e-74	M01232:51:000000000-B6745:1:1118:9610:2779
Uncultured polyangiaceae	2	0.01	gi|389545385|gb|JQ400313.1|	6.21364e-108	M01232:51:000000000-B6745:1:2113:25320:8896
Streptomyces albulus	2	0.01	gi|785755366|gb|CP006871.1|	8.93845e-81	M01232:51:000000000-B6745:1:1117:18178:18372
Methylobacterium populi	2	0.01	gi|179342784|gb|CP001029.1|	1.95532e-23	M01232:51:000000000-B6745:1:1119:11173:17510
Pseudomonas parafulva	2	0.01	gi|730587126|gb|CP009747.1|	3.69339e-14	M01232:51:000000000-B6745:1:2102:20482:14508
Desulfovibrio desulfuricans	2	0.01	gi|219867585|gb|CP001358.1|	2.27322e-07	M01232:51:000000000-B6745:1:1117:27248:12237
Beutenbergia cavernae	2	0.01	gi|229564415|gb|CP001618.1|	3.07011e-66	M01232:51:000000000-B6745:1:2109:5113:17282
Uncultured planctomycetacia	2	0.01	gi|451919464|gb|KC453328.1|	6.10472e-123	M01232:51:000000000-B6745:1:2111:7688:19568
Mycobacterium avium	2	0.01	gi|701188573|gb|CP009614.1|	0.00153927	M01232:51:000000000-B6745:1:2109:12732:17585
Sinorhizobium fredii	2	0.01	gi|227337257|gb|CP000874.1|	4.16556e-25	M01232:51:000000000-B6745:1:2110:18871:12999
Methylocystis sp.	2	0.01	gi|401772585|emb|HE956757.1|	7.13279e-13	M01232:51:000000000-B6745:1:1117:24314:8669
Uncultured frankineae	2	0.01	gi|192806560|emb|FM177068.1|	5.93439e-143	M01232:51:000000000-B6745:1:1117:7561:15613
Corallococcus coralloides	2	0.01	gi|380727201|gb|CP003389.1|	0.00435993	M01232:51:000000000-B6745:1:1103:7871:8131
Geobacter sp.	2	0.01	gi|320123932|gb|CP002479.1|	1.8347e-68	M01232:51:000000000-B6745:1:2106:22564:4153
Bradyrhizobium oligotrophicum	2	0.01	gi|456351576|dbj|AP012603.1|	3.06468e-66	M01232:51:000000000-B6745:1:2102:13550:5134
Rhodobacter sphaeroides	2	0.01	gi|126102442|gb|CP000577.1|	2.34291e-27	M01232:51:000000000-B6745:1:1111:25283:9996
Nocardia sp.	2	0.01	gi|822606843|gb|KP326339.1|	3.64819e-125	M01232:51:000000000-B6745:1:2108:15113:16348
Sphingomonas taxi	2	0.01	gi|695169020|gb|CP009571.1|	5.24757e-49	M01232:51:000000000-B6745:1:2116:19715:2221
Rhodococcus aetherivorans	2	0.01	gi|816214082|gb|CP011341.1|	2.41583e-12	M01232:51:000000000-B6745:1:2109:21751:20088
Methylobacterium aquaticum	2	0.01	gi|760865928|dbj|AP014704.1|	8.78104e-47	M01232:51:000000000-B6745:1:2108:28666:16213
Uncultured curvibacter	2	0.01	gi|741986181|gb|KM603398.1|	2.72221e-151	M01232:51:000000000-B6745:1:1114:17717:19138
Mycobacterium gilvum	2	0.01	gi|315259999|gb|CP002385.1|	0.00201144	M01232:51:000000000-B6745:1:2101:24901:20584
Uncultured sutterellaceae	2	0.01	gi|630060222|gb|KJ192048.1|	4.51079e-124	M01232:51:000000000-B6745:1:1119:5685:15418
Acidovorax sp.	2	0.01	gi|120604516|gb|CP000539.1|	2.75422e-76	M01232:51:000000000-B6745:1:1118:24606:3588
Anaeromyxobacter dehalogenans	2	0.01	gi|219952977|gb|CP001359.1|	3.79084e-23	M01232:51:000000000-B6745:1:1107:6455:18462
Saccharothrix espanaensis	2	0.01	gi|407879691|emb|HE804045.1|	2.54282e-17	M01232:51:000000000-B6745:1:1117:17052:19684
Streptomyces puniciscabiei	2	0.01	gi|924899013|gb|KP970681.1|	4.63649e-134	M01232:51:000000000-B6745:1:2116:8336:9940
Nocardia farcinica	2	0.01	gi|873548167|emb|LN868938.1|	8.1929e-32	M01232:51:000000000-B6745:1:2107:13900:24804
Rhodothermus marinus	2	0.01	gi|262333112|gb|CP001807.1|	1.73613e-08	M01232:51:000000000-B6745:1:2110:6022:5603
Haliangium ochraceum	2	0.01	gi|262076673|gb|CP001804.1|	5.55313e-09	M01232:51:000000000-B6745:1:2106:9067:12416
Streptomyces ambofaciens	2	0.01	gi|917646380|gb|CP012382.1|	2.44146e-47	M01232:51:000000000-B6745:1:1109:11275:21422
Uncultured bradyrhizobiaceae	2	0.01	gi|630060148|gb|KJ191974.1|	1.26652e-149	M01232:51:000000000-B6745:1:2102:16474:20852
Rhodococcus sp.	2	0.01	gi|378558011|gb|JQ396538.1|	6.34692e-93	M01232:51:000000000-B6745:1:1118:8450:11242
Predicted: gallus	2	0.01	gi|513210526|ref|XM_415195.4|	0.00201144	M01232:51:000000000-B6745:1:1106:10854:12679
Gossypium hirsutum	2	0.01	gi|519740359|gb|JX612444.1|	1.64838e-07	M01232:51:000000000-B6745:1:1118:27463:9976
Streptomyces venezuelae	2	0.01	gi|328880049|emb|FR845719.1|	1.03078e-40	M01232:51:000000000-B6745:1:1104:20257:25147
Sorangium cellulosum	2	0.01	gi|520999024|gb|CP003969.1|	5.39819e-29	M01232:51:000000000-B6745:1:1111:10323:12708
Chromobacterium violaceum	2	0.01	gi|34105712|gb|AE016825.1|	2.38411e-12	M01232:51:000000000-B6745:1:2115:14524:6326
Propionibacterium freudenreichii	2	0.01	gi|764031501|gb|CP010341.1|	1.8974e-43	M01232:51:000000000-B6745:1:1101:25646:13024
streptomyces vietnamensis	2	0.01	gi|751387084|gb|CP010407.1|	9.07127e-06	M01232:51:000000000-B6745:1:2101:18502:7620
Uncultured holophagae	2	0.01	gi|697264523|emb|LN555094.1|	4.68597e-129	M01232:51:000000000-B6745:1:1103:15388:19617
Nitrospira moscoviensis	2	0.01	gi|922305621|gb|CP011801.1|	0.000152747	M01232:51:000000000-B6745:1:2115:9037:5970
Pseudomonas resinovorans	2	0.01	gi|512374267|dbj|AP013068.1|	7.57548e-17	M01232:51:000000000-B6745:1:2105:15956:4769
Myxococcus stipitatus	2	0.01	gi|441484664|gb|CP004025.1|	2.2455e-82	M01232:51:000000000-B6745:1:1114:9232:15018
Acidovorax ebreus	2	0.01	gi|221728669|gb|CP001392.1|	5.26362e-24	M01232:51:000000000-B6745:1:2104:7733:13371
Aureococcus anophagefferens	2	0.01	gi|676392788|ref|XM_009041424.1|	0.00170937	M01232:51:000000000-B6745:1:2115:21854:21833
Rhodanobacter denitrificans	2	0.01	gi|459938263|gb|CP003470.1|	6.08249e-27	M01232:51:000000000-B6745:1:2115:8951:23245
Cyanobium gracile	2	0.01	gi|427344508|gb|CP003495.1|	1.95186e-23	M01232:51:000000000-B6745:1:2108:22245:4188
Streptomyces leeuwenhoekii	2	0.01	gi|822875672|emb|LN831790.1|	1.36512e-78	M01232:51:000000000-B6745:1:2112:12223:6592
Pseudomonas sp.	2	0.01	gi|771846103|dbj|AP014628.1|	2.57906e-07	M01232:51:000000000-B6745:1:1114:28495:14060
Burkholderia sp.	2	0.01	gi|773059920|gb|CP009548.1|	9.15765e-24	M01232:51:000000000-B6745:1:2103:18929:22497
Modestobacter sp.	2	0.01	gi|605098018|gb|KJ016049.1|	1.30057e-129	M01232:51:000000000-B6745:1:2110:12800:3636
Mesorhizobium huakuii	2	0.01	gi|657121522|gb|CP006581.1|	1.09955e-09	M01232:51:000000000-B6745:1:1116:27525:7828
Achromobacter xylosoxidans	2	0.01	gi|310757913|gb|CP002287.1|	2.5249e-22	M01232:51:000000000-B6745:1:2102:8128:22281
Halobacterium salinarum	2	0.01	gi|167726115|emb|AM774415.1|	0.00201144	M01232:51:000000000-B6745:1:2108:5866:8238

## Sheet: OKH29
Table 4E: Bacterial community composition of the household as identified by 16S rDNA amplicon gene sequencing
Organism/HIT	Cluster size	%	Accession	e-value	Fastq header
Uncultured bacterium	17879	73.89	gi|134021494|gb|EF020070.1|	1.02154e-120	M01232:51:000000000-B6745:1:2105:15034:10654
Uncultured acidobacteria	1213	5.01	gi|325147373|gb|HQ597354.1|	1.67349e-133	M01232:51:000000000-B6745:1:2105:11163:17239
Pseudonocardia sp.	808	3.34	gi|124488038|gb|EF216352.1|	2.7806e-136	M01232:51:000000000-B6745:1:1110:14057:18425
Uncultured singulisphaera	787	3.25	gi|343787932|gb|JN367174.1|	4.58756e-144	M01232:51:000000000-B6745:1:2103:24622:8465
Uncultured firmicutes	681	2.81	gi|392522374|gb|JX041802.1|	5.91342e-143	M01232:51:000000000-B6745:1:2118:16459:5609
Proteobacterium	385	1.59	gi|451918460|gb|KC452324.1|	4.65294e-134	M01232:51:000000000-B6745:1:1111:22910:23388
Uncultured actinobacterium	343	1.42	gi|110753103|gb|DQ827790.1|	3.62248e-130	M01232:51:000000000-B6745:1:2119:26326:14787
Uncultured verrucomicrobiales	251	1.04	gi|192804575|emb|FM175377.1|	5.73465e-88	M01232:51:000000000-B6745:1:1117:29067:12908
Uncultured balneimonas	244	1.01	gi|389548038|gb|JQ402966.1|	2.1648e-132	M01232:51:000000000-B6745:1:1115:21667:15578
Enterococcus hirae	173	0.72	gi|94467694|gb|DQ467841.1|	0.00343936	M01232:51:000000000-B6745:1:2102:8357:16261
Plasticicumulans acidivorans	108	0.45	gi|645320195|ref|NR_117458.1|	1.31911e-119	M01232:51:000000000-B6745:1:2110:7393:10409
Uncultured proteobacterium	65	0.27	gi|781795286|emb|LN796725.1|	1.26652e-149	M01232:51:000000000-B6745:1:2110:5891:18256
Pseudonocardia dioxanivorans	58	0.24	gi|444304041|ref|NR_074465.1|	2.1648e-132	M01232:51:000000000-B6745:1:2117:10478:10032
Frankia alni	53	0.22	gi|111147037|emb|CT573213.2|	8.57907e-17	M01232:51:000000000-B6745:1:2109:13259:23564
Uncultured planctomycete	46	0.19	gi|344050678|gb|JN409084.1|	6.01895e-133	M01232:51:000000000-B6745:1:1109:15313:22840
Rhodococcus sp.	44	0.18	gi|909638169|emb|LN867321.1|	5.88214e-148	M01232:51:000000000-B6745:1:1116:20872:6338
Uncultured earthworm	40	0.17	gi|25989809|gb|AY154543.1|	8.00948e-112	M01232:51:000000000-B6745:1:1116:11817:25095
Uncultured carnobacterium	38	0.16	gi|319659383|gb|HM565028.1|	1.29369e-134	M01232:51:000000000-B6745:1:2104:12374:1461
Nocardioides sp.	31	0.13	gi|119534933|gb|CP000509.1|	8.90617e-37	M01232:51:000000000-B6745:1:1115:16738:5312
Pimelobacter simplex	30	0.12	gi|723622094|gb|CP009896.1|	1.43852e-59	M01232:51:000000000-B6745:1:1117:17551:3561
Sphingomonas wittichii	29	0.12	gi|148498119|gb|CP000699.1|	2.45879e-42	M01232:51:000000000-B6745:1:1102:26908:5352
Uncultured chloroflexi	29	0.12	gi|219896099|emb|AM934855.1|	4.98521e-84	M01232:51:000000000-B6745:1:1112:11205:15120
Microbacterium sp.	26	0.11	gi|76252801|emb|AM051266.1|	2.13439e-142	M01232:51:000000000-B6745:1:1109:20261:7244
Actinomycetospora sp.	25	0.10	gi|557126830|gb|KF600710.1|	6.09393e-123	M01232:51:000000000-B6745:1:1116:10194:17209
Actinoplanes sp.	20	0.08	gi|359832573|gb|CP003170.1|	1.5009e-29	M01232:51:000000000-B6745:1:2104:13102:8011
Uncultured terrimonas	19	0.08	gi|380846015|gb|JQ685021.1|	2.11185e-147	M01232:51:000000000-B6745:1:2109:14676:5468
Uncultured nitrospira	17	0.07	gi|529156529|gb|KF145868.1|	1.26652e-149	M01232:51:000000000-B6745:1:2111:19569:20688
Uncultured rubrobacterineae	17	0.07	gi|192805318|emb|FM176120.1|	1.63832e-143	M01232:51:000000000-B6745:1:1103:19575:15717
Uncultured bacteroidia	14	0.06	gi|523452610|gb|KF183030.1|	4.66941e-129	M01232:51:000000000-B6745:1:2104:23403:2146
Uncultured pseudonocardia	14	0.06	gi|545345425|gb|KF508657.1|	1.20382e-67	M01232:51:000000000-B6745:1:2110:9360:6617
Actinobaculum schaalii	14	0.06	gi|119657283|gb|EF151127.1|	0.000410184	M01232:51:000000000-B6745:1:2114:19500:15305
Streptomyces sp.	11	0.05	gi|443299293|gb|KC245102.1|	1.01075e-125	M01232:51:000000000-B6745:1:2114:3870:19597
Uncultured cyanobacterium	10	0.04	gi|300679387|gb|HM439308.1|	2.7954e-131	M01232:51:000000000-B6745:1:1105:11437:2876
Uncultured verrucomicrobia	9	0.04	gi|146429278|gb|EF220094.1|	7.33683e-92	M01232:51:000000000-B6745:1:2105:9932:22609
Uncultured anaerolineae	8	0.03	gi|451915826|gb|KC449690.1|	1.00008e-135	M01232:51:000000000-B6745:1:2115:2819:14238
Uncultured caulobacter	8	0.03	gi|375271411|gb|JQ648860.1|	1.00718e-130	M01232:51:000000000-B6745:1:2119:21941:4092
Uncultured pirellula	8	0.03	gi|330717558|gb|JF833731.1|	4.65294e-134	M01232:51:000000000-B6745:1:1113:13715:10277
Streptomyces cattleya	7	0.03	gi|365804155|gb|CP003219.1|	8.3715e-77	M01232:51:000000000-B6745:1:2101:12961:6303
Singulisphaera acidiphila	7	0.03	gi|430012750|gb|CP003364.1|	5.45462e-42	M01232:51:000000000-B6745:1:2106:25257:20608
Uncultured actinomycete	7	0.03	gi|290565332|gb|GU556398.1|	1.65805e-118	M01232:51:000000000-B6745:1:1107:18440:16293
Blastococcus sp.	7	0.03	gi|848804014|gb|KP663607.1|	1.22143e-144	M01232:51:000000000-B6745:1:1116:26376:19819
Uncultured sphingobacterium	6	0.02	gi|451919916|gb|KC453780.1|	4.7109e-124	M01232:51:000000000-B6745:1:2111:24278:15592
Olsenella uli	6	0.02	gi|301318648|gb|CP002106.1|	1.09302e-15	M01232:51:000000000-B6745:1:2119:13266:1958
Uncultured bacteroidetes	6	0.02	gi|146429424|gb|EF220240.1|	4.54718e-149	M01232:51:000000000-B6745:1:2111:19457:3830
Craurococcus sp.	6	0.02	gi|578897545|gb|KF309173.1|	1.68537e-128	M01232:51:000000000-B6745:1:1111:10695:6783
Nocardia brasiliensis	5	0.02	gi|407304062|gb|CP003876.1|	1.17264e-20	M01232:51:000000000-B6745:1:2116:23382:18711
Desulfovibrio aespoeensis	5	0.02	gi|316941978|gb|CP002431.1|	4.19346e-05	M01232:51:000000000-B6745:1:2102:7572:18879
Uncultured gemmatimonadetes	5	0.02	gi|523452642|gb|KF183062.1|	1.31212e-124	M01232:51:000000000-B6745:1:1106:11757:4374
Arsenicicoccus sp.	5	0.02	gi|908724324|gb|CP012070.1|	1.46849e-19	M01232:51:000000000-B6745:1:1107:16660:13108
Uncultured rhizobiales	5	0.02	gi|630060371|gb|KJ192178.1|	2.25867e-102	M01232:51:000000000-B6745:1:2112:22098:1993
Phycisphaera mikurensis	5	0.02	gi|381385343|dbj|AP012338.1|	1.99726e-08	M01232:51:000000000-B6745:1:1111:26439:17754
Uncultured blastococcus	5	0.02	gi|499074171|gb|KC924422.1|	4.91517e-94	M01232:51:000000000-B6745:1:2101:16139:11133
Uncultured verrucosispora	5	0.02	gi|304422075|gb|HQ018425.1|	2.19177e-122	M01232:51:000000000-B6745:1:2115:13267:17276
Flexistipes sinusarabici	5	0.02	gi|336105880|gb|CP002858.1|	0.00290236	M01232:51:000000000-B6745:1:2114:24872:4500
Sphingomonas sp.	4	0.02	gi|114309686|gb|DQ898300.1|	2.7806e-136	M01232:51:000000000-B6745:1:2112:12797:23472
Ramlibacter tataouinensis	4	0.02	gi|334728683|gb|CP000245.1|	2.34656e-47	M01232:51:000000000-B6745:1:1119:20909:13966
Kineococcus radiotolerans	4	0.02	gi|196121877|gb|CP000750.2|	0.000148626	M01232:51:000000000-B6745:1:2114:20230:2824
Uncultured acidimicrobineae	4	0.02	gi|630060056|gb|KJ191882.1|	5.93439e-143	M01232:51:000000000-B6745:1:2117:10202:13145
Uncultured microbacterium	4	0.02	gi|315057110|gb|HQ530521.1|	2.77569e-136	M01232:51:000000000-B6745:1:2106:26663:17876
Uncultured flavisolibacter	4	0.02	gi|389545850|gb|JQ400778.1|	3.58423e-135	M01232:51:000000000-B6745:1:1101:26624:7316
Modestobacter marinus	4	0.02	gi|388483940|emb|FO203431.1|	4.88916e-99	M01232:51:000000000-B6745:1:2104:8660:24963
Uncultured planctomycetales	4	0.02	gi|365928119|gb|JN825569.1|	6.81277e-92	M01232:51:000000000-B6745:1:1115:24401:12696
microlunatus phosphovorus	4	0.02	gi|334683429|dbj|AP012204.1|	3.86727e-40	M01232:51:000000000-B6745:1:1112:9545:6228
sphaerobacter thermophilus	3	0.01	gi|269787736|gb|CP001824.1|	0.00361836	M01232:51:000000000-B6745:1:2111:22052:4587
Uncultured opitutae	3	0.01	gi|451919408|gb|KC453272.1|	4.41515e-98	M01232:51:000000000-B6745:1:2110:25559:11434
Rhizobium etli	3	0.01	gi|744799323|gb|CP007641.1|	0.00201144	M01232:51:000000000-B6745:1:2117:21834:8397
Luteipulveratus mongoliensis	3	0.01	gi|909831833|gb|CP011112.1|	1.14396e-40	M01232:51:000000000-B6745:1:2117:25092:4964
Jannaschia sp.	3	0.01	gi|88862040|gb|CP000264.1|	0.00151794	M01232:51:000000000-B6745:1:2105:23169:19488
Uncultured acetobacteraceae	3	0.01	gi|545346130|gb|KF509362.1|	4.7109e-124	M01232:51:000000000-B6745:1:1113:24495:21182
Rhodopseudomonas palustris	3	0.01	gi|86570155|gb|CP000250.1|	2.0559e-52	M01232:51:000000000-B6745:1:1115:19400:4335
Delftia sp.	3	0.01	gi|333741867|gb|CP002735.1|	5.46544e-19	M01232:51:000000000-B6745:1:2105:24464:20956
Uncultured acidobacteriaceae	3	0.01	gi|192804554|emb|FM175356.1|	4.54718e-149	M01232:51:000000000-B6745:1:1103:28355:14841
Anaeromyxobacter sp.	3	0.01	gi|152026452|gb|CP000769.1|	1.19357e-10	M01232:51:000000000-B6745:1:1103:23394:21083
Uncultured planctomycetaceae	3	0.01	gi|389546985|gb|JQ401913.1|	1.28457e-139	M01232:51:000000000-B6745:1:2108:12656:22178
Proteobacterium	3	0.01	gi|389547053|gb|JQ401981.1|	2.761e-141	M01232:51:000000000-B6745:1:1106:24621:22759
Frankia sp.	3	0.01	gi|311225233|gb|CP002299.1|	3.7343e-12	M01232:51:000000000-B6745:1:2113:24814:10158
Micrococcus luteus	3	0.01	gi|758182997|gb|CP007437.1|	8.46066e-12	M01232:51:000000000-B6745:1:2101:12832:18065
Verminephrobacter eiseniae	2	0.01	gi|121551644|gb|CP000542.1|	8.15289e-51	M01232:51:000000000-B6745:1:1104:11940:18202
Ostreococcus tauri	2	0.01	gi|545483235|gb|KF285533.1|	0.00484579	M01232:51:000000000-B6745:1:1107:12328:3722
Polymorphum gilvum	2	0.01	gi|326411376|gb|CP002568.1|	4.95883e-89	M01232:51:000000000-B6745:1:1115:9981:6597
Uncultured chromatiales	2	0.01	gi|389546862|gb|JQ401790.1|	1.71848e-113	M01232:51:000000000-B6745:1:1119:25163:12077
Amycolatopsis methanolica	2	0.01	gi|672354214|gb|CP009110.1|	2.92879e-06	M01232:51:000000000-B6745:1:2117:14630:10416
Uncultured acidimicrobiales	2	0.01	gi|675911437|gb|KJ624570.1|	3.7662e-100	M01232:51:000000000-B6745:1:2110:16243:4454
Sanguibacter keddieii	2	0.01	gi|269095543|gb|CP001819.1|	3.06468e-66	M01232:51:000000000-B6745:1:2109:28645:10781
Pseudomonas stutzeri	2	0.01	gi|395806679|gb|CP003725.1|	1.1768e-20	M01232:51:000000000-B6745:1:2107:11158:11350
Gluconobacter oxydans	2	0.01	gi|411026358|gb|CP003926.1|	6.04901e-13	M01232:51:000000000-B6745:1:2117:13703:12083
Uncultured pasteuria	2	0.01	gi|630060298|gb|KJ192124.1|	1.30287e-129	M01232:51:000000000-B6745:1:1118:15199:22985
Uncultured gemmatimonas	2	0.01	gi|389546226|gb|JQ401154.1|	1.32144e-119	M01232:51:000000000-B6745:1:2111:20793:2930
Leptothrix cholodnii	2	0.01	gi|170774137|gb|CP001013.1|	9.35035e-35	M01232:51:000000000-B6745:1:1105:12971:18197
Saccharothrix espanaensis	2	0.01	gi|407879691|emb|HE804045.1|	2.54732e-17	M01232:51:000000000-B6745:1:2103:10970:20411
Halovivax ruber	2	0.01	gi|433288832|gb|CP003050.1|	0.00186929	M01232:51:000000000-B6745:1:1101:22567:9787
Desulfovibrio desulfuricans	2	0.01	gi|219867585|gb|CP001358.1|	2.29148e-07	M01232:51:000000000-B6745:1:2110:4542:12661
Uncultured bacteria	2	0.01	gi|571255825|emb|HE650054.1|	7.95302e-117	M01232:51:000000000-B6745:1:2105:24956:17098
Predicted: solenopsis	2	0.01	gi|751210954|ref|XM_011159896.1|	0.00201144	M01232:51:000000000-B6745:1:2112:20994:7940
Rubrivivax gelatinosus	2	0.01	gi|381376528|dbj|AP012320.1|	2.38174e-62	M01232:51:000000000-B6745:1:2114:23795:18883
Uncultured candidate	2	0.01	gi|28435943|gb|AY193185.1|	5.89255e-148	M01232:51:000000000-B6745:1:1105:21013:14532
Flavobacterium sp.	2	0.01	gi|700054090|gb|KM241846.1|	2.14954e-137	M01232:51:000000000-B6745:1:1102:22870:24318
Pseudomonas denitrificans	2	0.01	gi|472247168|gb|CP004143.1|	9.22684e-12	M01232:51:000000000-B6745:1:1112:13213:1964
Aeromonas hydrophila	2	0.01	gi|764079125|gb|CP010947.1|	5.47464e-09	M01232:51:000000000-B6745:1:1118:8488:12056
Uncultured caulobacteraceae	2	0.01	gi|306816978|gb|HQ003516.1|	2.13062e-142	M01232:51:000000000-B6745:1:2118:17510:11217
Isoptericola variabilis	2	0.01	gi|334105928|gb|CP002810.1|	1.84743e-18	M01232:51:000000000-B6745:1:2113:22352:3505
Sphingomonas sanxanigenens	2	0.01	gi|569540043|gb|CP006644.1|	1.18515e-15	M01232:51:000000000-B6745:1:1105:27403:5873
Thermomicrobium roseum	2	0.01	gi|507148152|ref|NR_102959.1|	0.00115108	M01232:51:000000000-B6745:1:2114:12667:10816
Propionibacterium freudenreichii	2	0.01	gi|764031501|gb|CP010341.1|	1.8974e-43	M01232:51:000000000-B6745:1:2110:19326:23900
Uncultured flavobacterium	2	0.01	gi|451918033|gb|KC451897.1|	1.64702e-138	M01232:51:000000000-B6745:1:2118:26713:6161
Uncultured craurococcus	2	0.01	gi|545346001|gb|KF509233.1|	6.27994e-103	M01232:51:000000000-B6745:1:1108:19269:1793
Rhodococcus equi	2	0.01	gi|311886853|emb|FN563149.1|	7.84353e-22	M01232:51:000000000-B6745:1:2114:11002:12830
Uncultured methylibium	2	0.01	gi|192806236|emb|FM176640.1|	1.28683e-134	M01232:51:000000000-B6745:1:1115:17659:8994
Brachybacterium faecium	2	0.01	gi|256558041|gb|CP001643.1|	1.91763e-33	M01232:51:000000000-B6745:1:2102:1833:13762
Sandaracinus amylolyticus	2	0.01	gi|816953346|gb|CP011125.1|	4.20268e-25	M01232:51:000000000-B6745:1:2106:23235:5233
Nocardiopsis alba	2	0.01	gi|402798256|gb|CP003788.1|	2.42425e-52	M01232:51:000000000-B6745:1:1106:16544:5211
Azospirillum brasilense	2	0.01	gi|646255953|gb|CP007793.1|	3.27194e-21	M01232:51:000000000-B6745:1:1116:18615:17747
Uncultured diatom	2	0.01	gi|589482163|gb|KJ410631.1|	2.7174e-151	M01232:51:000000000-B6745:1:1110:24456:17361
Uncultured kouleothrix	2	0.01	gi|523452626|gb|KF183046.1|	5.89255e-148	M01232:51:000000000-B6745:1:1109:18271:9186
Cyprinus carpio	2	0.01	gi|685042440|emb|LN590965.1|	2.25929e-17	M01232:51:000000000-B6745:1:1115:16175:17130

## Sheet: OKH37
Table 4F:Bacterial community composition of the houselod as identified by 16S rDNA amplicon gene sequencing
Organism/HIT	Cluster size	%	Accession	e-value	Fastq header
Uncultured bacterium	14686	73.91	gi|399762838|gb|JX079231.1|	2.20342e-117	M01232:51:000000000-B6745:1:1102:16793:19147
Uncultured actinobacterium	1255	6.32	gi|781841436|emb|LN806491.1|	1.78036e-88	M01232:51:000000000-B6745:1:1119:18146:23962
Blastococcus saxobsidens	738	3.71	gi|378781357|emb|FO117623.1|	6.983e-28	M01232:51:000000000-B6745:1:1105:22070:6839
Uncultured proteobacterium	460	2.31	gi|781835702|emb|LN805367.1|	9.26675e-66	M01232:51:000000000-B6745:1:1113:19462:6181
Methylocystis bryophila	377	1.90	gi|384080409|emb|HE798551.1|	1.69734e-123	M01232:51:000000000-B6745:1:2109:8741:23609
Marmoricola sp.	256	1.29	gi|384157059|gb|JQ419668.1|	1.64707e-143	M01232:51:000000000-B6745:1:1116:26534:11550
Uncultured acidobacteria	202	1.02	gi|375271308|gb|JQ648757.1|	8.28321e-87	M01232:51:000000000-B6745:1:1110:10877:6084
Uncultured rhizobiales	186	0.94	gi|389546865|gb|JQ401793.1|	2.23041e-106	M01232:51:000000000-B6745:1:1109:21811:15039
Proteobacterium	141	0.71	gi|583826818|emb|HG917246.1|	5.9554e-138	M01232:51:000000000-B6745:1:2119:5624:8370
Microbacterium sp.	134	0.67	gi|166197412|dbj|AB376081.1|	9.84291e-146	M01232:51:000000000-B6745:1:1117:28041:11635
Uncultured anaerolineae	123	0.62	gi|523452566|gb|KF182986.1|	5.97652e-138	M01232:51:000000000-B6745:1:1118:14006:2341
Uncultured pirellula	97	0.49	gi|545344262|gb|KF507494.1|	3.5464e-145	M01232:51:000000000-B6745:1:2118:14850:12474
Uncultured planctomycete	95	0.48	gi|380838170|gb|JN868141.1|	4.75274e-119	M01232:51:000000000-B6745:1:2111:20121:15697
Uncultured flavisolibacter	62	0.31	gi|396083910|gb|JX114425.1|	8.7965e-90	M01232:51:000000000-B6745:1:1117:17234:20780
Pelomonas sp.	52	0.26	gi|530445182|gb|KC914556.1|	3.7067e-110	M01232:51:000000000-B6745:1:2114:17433:18405
Uncultured solirubrobacterales	48	0.24	gi|389546277|gb|JQ401205.1|	9.93033e-141	M01232:51:000000000-B6745:1:2104:15423:6644
Uncultured planctomycetaceae	46	0.23	gi|389546841|gb|JQ401769.1|	1.02879e-115	M01232:51:000000000-B6745:1:2119:17843:22552
Uncultured xiphinematobacteriaceae	28	0.14	gi|192806445|emb|FM176953.1|	1.00718e-130	M01232:51:000000000-B6745:1:2115:4912:16641
Pimelobacter simplex	28	0.14	gi|723622094|gb|CP009896.1|	1.0357e-90	M01232:51:000000000-B6745:1:1115:12389:15106
Nocardioides sp.	27	0.14	gi|119534933|gb|CP000509.1|	1.73673e-63	M01232:51:000000000-B6745:1:1112:10765:21757
Uncultured chloroflexus	27	0.14	gi|307564378|gb|HM241129.1|	2.7806e-136	M01232:51:000000000-B6745:1:2116:21530:7157
Uncultured planctomycetes	23	0.12	gi|219906527|emb|AM935815.1|	2.1156e-147	M01232:51:000000000-B6745:1:1117:27797:14176
Uncultured chloroflexi	23	0.12	gi|389547105|gb|JQ402033.1|	2.25867e-102	M01232:51:000000000-B6745:1:1109:10087:14280
Uncultured verminephrobacter	20	0.10	gi|630060094|gb|KJ191920.1|	5.89255e-148	M01232:51:000000000-B6745:1:1101:17143:18309
Uncultured verrucomicrobia	18	0.09	gi|197360233|gb|EU979021.1|	2.74154e-146	M01232:51:000000000-B6745:1:2111:16281:2885
Proteobacterium	18	0.09	gi|557356709|dbj|AB690777.1|	1.68537e-128	M01232:51:000000000-B6745:1:2111:17188:3170
Desulfovibrio desulfuricans	16	0.08	gi|219867585|gb|CP001358.1|	2.00454e-07	M01232:51:000000000-B6745:1:2112:21617:17493
Uncultured thiobacter	15	0.08	gi|192806362|emb|FM176870.1|	1.27551e-144	M01232:51:000000000-B6745:1:1109:25067:17397
Unidentified bacterium	13	0.07	gi|148249113|gb|EF605791.1|	3.5464e-145	M01232:51:000000000-B6745:1:2109:18893:5962
Conexibacter woesei	13	0.07	gi|283945692|gb|CP001854.1|	3.96331e-20	M01232:51:000000000-B6745:1:2105:12687:6837
Uncultured bacteroidetes	12	0.06	gi|298231331|emb|FN811202.1|	1.32144e-119	M01232:51:000000000-B6745:1:1106:21802:21032
Proteobacterium	12	0.06	gi|29468771|gb|AY214732.1|	9.07025e-106	M01232:51:000000000-B6745:1:2113:8823:3389
Natronomonas moolapensis	12	0.06	gi|452081962|emb|HF582854.1|	0.000878062	M01232:51:000000000-B6745:1:1115:11907:23471
Uncultured streptomycete	12	0.06	gi|444737545|emb|HE974789.1|	7.84128e-127	M01232:51:000000000-B6745:1:1102:9491:21201
Uncultured rhodoplanes	11	0.06	gi|375271768|gb|JQ649217.1|	1.28457e-139	M01232:51:000000000-B6745:1:1115:22097:19001
Uncultured opitutus	11	0.06	gi|375271647|gb|JQ649096.1|	4.58756e-144	M01232:51:000000000-B6745:1:1115:10399:13775
Rhodopseudomonas palustris	10	0.05	gi|86570155|gb|CP000250.1|	1.91426e-38	M01232:51:000000000-B6745:1:2101:22596:14200
Mycobacterium smegmatis	10	0.05	gi|433294648|gb|CP003078.1|	2.97427e-28	M01232:51:000000000-B6745:1:1111:28393:9850
Uncultured dehalogenimonas	10	0.05	gi|304422077|gb|HQ018427.1|	2.95293e-91	M01232:51:000000000-B6745:1:1106:10147:6483
Uncultured corallococcus	9	0.05	gi|577030040|gb|KF781557.1|	9.07323e-95	M01232:51:000000000-B6745:1:1113:18651:7280
Uncultured gemmatimonadetes	9	0.05	gi|523452859|gb|KF183279.1|	4.57946e-144	M01232:51:000000000-B6745:1:2107:28020:9470
Frankia alni	8	0.04	gi|111147037|emb|CT573213.2|	1.84395e-18	M01232:51:000000000-B6745:1:1102:9808:17804
Amycolatopsis methanolica	7	0.04	gi|672354214|gb|CP009110.1|	8.90601e-32	M01232:51:000000000-B6745:1:1117:19638:18202
Burkholderia phytofirmans	7	0.04	gi|187713229|gb|CP001052.1|	3.31856e-11	M01232:51:000000000-B6745:1:2103:24418:7651
Kineococcus radiotolerans	7	0.04	gi|196121877|gb|CP000750.2|	4.63002e-99	M01232:51:000000000-B6745:1:2106:17367:11226
Uncultured geopsychrobacter	7	0.04	gi|192804628|emb|FM175430.1|	1.6617e-138	M01232:51:000000000-B6745:1:1111:25604:4185
Modestobacter marinus	7	0.04	gi|388483940|emb|FO203431.1|	0.00014945	M01232:51:000000000-B6745:1:1108:17020:14347
Clavibacter michiganensis	7	0.04	gi|147829108|emb|AM711867.1|	8.76647e-05	M01232:51:000000000-B6745:1:1111:9041:14984
Uncultured ferruginibacter	6	0.03	gi|375271429|gb|JQ648878.1|	6.00832e-133	M01232:51:000000000-B6745:1:2105:10665:20768
Pseudonocardia dioxanivorans	6	0.03	gi|326948588|gb|CP002593.1|	0.00201144	M01232:51:000000000-B6745:1:1112:15474:16686
Streptomyces sp.	6	0.03	gi|909639850|dbj|LC069045.1|	1.37874e-89	M01232:51:000000000-B6745:1:2118:26605:18412
Streptomyces cattleya	6	0.03	gi|365804155|gb|CP003219.1|	4.11443e-40	M01232:51:000000000-B6745:1:2106:20286:21160
Uncultured sinobacteraceae	6	0.03	gi|630060098|gb|KJ191924.1|	4.57946e-144	M01232:51:000000000-B6745:1:2118:5871:4057
Uncultured acidobacteriaceae	6	0.03	gi|192806419|emb|FM176927.1|	1.27551e-144	M01232:51:000000000-B6745:1:1104:19612:14123
Rubellimicrobium roseum	6	0.03	gi|645320161|ref|NR_117433.1|	5.93439e-143	M01232:51:000000000-B6745:1:1106:22729:14343
Nocardia brasiliensis	5	0.03	gi|407304062|gb|CP003876.1|	1.17264e-20	M01232:51:000000000-B6745:1:1114:24495:10248
Uncultured firmicutes	5	0.03	gi|162137394|gb|EU298222.1|	2.74154e-146	M01232:51:000000000-B6745:1:1102:22249:4094
Azospirillum sp.	5	0.03	gi|288909149|dbj|AP010946.1|	1.18531e-23	M01232:51:000000000-B6745:1:2112:17013:14069
Kutzneria albida	5	0.03	gi|578005119|gb|CP007155.1|	3.70119e-30	M01232:51:000000000-B6745:1:2102:6482:7694
Pandoraea apista	5	0.03	gi|827413822|gb|CP011501.1|	1.80523e-33	M01232:51:000000000-B6745:1:2117:3514:18485
Saccharothrix espanaensis	5	0.03	gi|407879691|emb|HE804045.1|	2.54732e-17	M01232:51:000000000-B6745:1:2115:17742:9487
Croceicoccus naphthovorans	5	0.03	gi|831206920|gb|CP011770.1|	6.72912e-11	M01232:51:000000000-B6745:1:2110:10745:22410
Azospirillum brasilense	5	0.03	gi|646255953|gb|CP007793.1|	2.39465e-29	M01232:51:000000000-B6745:1:2113:19936:18656
Actinoplanes friuliensis	4	0.02	gi|556031042|gb|CP006272.1|	2.43714e-47	M01232:51:000000000-B6745:1:2102:16933:12366
Beutenbergia cavernae	4	0.02	gi|229564415|gb|CP001618.1|	2.90008e-86	M01232:51:000000000-B6745:1:1109:13669:16013
Kribbella flavida	4	0.02	gi|283807292|gb|CP001736.1|	7.13374e-21	M01232:51:000000000-B6745:1:1108:12177:16741
Xylanimonas cellulosilytica	4	0.02	gi|269303491|gb|CP001821.1|	0.00113401	M01232:51:000000000-B6745:1:1119:24374:9145
Geodermatophilus obscurus	4	0.02	gi|284061874|gb|CP001867.1|	3.31856e-11	M01232:51:000000000-B6745:1:1104:11086:3217
Kocuria rhizophila	4	0.02	gi|315666586|gb|HQ641339.1|	0.0043855	M01232:51:000000000-B6745:1:1108:20470:9503
Uncultured rhizobium	4	0.02	gi|926657555|dbj|LC001058.1|	2.1648e-132	M01232:51:000000000-B6745:1:1102:19899:18631
Solibacter usitatus	4	0.02	gi|116222307|gb|CP000473.1|	0.000558267	M01232:51:000000000-B6745:1:2102:7447:12506
Streptomyces venezuelae	4	0.02	gi|328880049|emb|FR845719.1|	1.87733e-17	M01232:51:000000000-B6745:1:1116:10482:7910
Limnochorda pilosa	4	0.02	gi|921142775|dbj|AP014924.1|	0.000137912	M01232:51:000000000-B6745:1:1108:2940:11389
Uncultured balneimonas	4	0.02	gi|389546432|gb|JQ401360.1|	3.64175e-125	M01232:51:000000000-B6745:1:2117:15741:17467
Acidovorax temperans	4	0.02	gi|914722604|gb|KT354261.1|	5.87173e-148	M01232:51:000000000-B6745:1:1111:12252:24471
Bradyrhizobium sp.	3	0.02	gi|146189981|emb|CU234118.1|	1.96429e-62	M01232:51:000000000-B6745:1:2105:8354:21257
Uncultured burkholderiales	3	0.02	gi|381283157|gb|JQ290990.1|	5.96596e-138	M01232:51:000000000-B6745:1:1119:15151:16784
Pseudomonas aeruginosa	3	0.02	gi|150958624|gb|CP000744.1|	2.5249e-22	M01232:51:000000000-B6745:1:2102:15626:24806
Kibdelosporangium sp.	3	0.02	gi|920216844|emb|LN877229.1|	1.91426e-38	M01232:51:000000000-B6745:1:2111:13813:16374
Streptomyces albus	3	0.02	gi|749174630|gb|CP010519.1|	1.14801e-35	M01232:51:000000000-B6745:1:1108:16476:2267
Uncultured rubrobacterineae	3	0.02	gi|201068440|gb|FJ037383.1|	6.06168e-128	M01232:51:000000000-B6745:1:2119:19297:14410
Halovivax ruber	3	0.02	gi|433288832|gb|CP003050.1|	0.00186929	M01232:51:000000000-B6745:1:2111:14941:12324
Aactinoplanes sp.	3	0.02	gi|359832573|gb|CP003170.1|	7.76156e-50	M01232:51:000000000-B6745:1:2107:10267:18040
Archangium gephyra	3	0.02	gi|827418478|gb|CP011509.1|	4.1804e-73	M01232:51:000000000-B6745:1:1117:16755:15517
Uncultured candidate	3	0.02	gi|218533895|gb|FJ482224.1|	2.12684e-142	M01232:51:000000000-B6745:1:1116:20004:4629
Uncultured frankineae	3	0.02	gi|192806560|emb|FM177068.1|	4.55522e-149	M01232:51:000000000-B6745:1:1115:22445:3721
Predicted: gallus	3	0.02	gi|513195819|ref|XM_001232082.3|	4.25504e-15	M01232:51:000000000-B6745:1:1111:27431:16331
Uncultured planctomycetales	3	0.02	gi|219903967|emb|AM935706.1|	1.29369e-134	M01232:51:000000000-B6745:1:2118:7668:10951
Ohtaekwangia kribbensis	3	0.02	gi|645320165|ref|NR_117436.1|	1.67349e-133	M01232:51:000000000-B6745:1:1104:9661:16346
Uncultured methylibium	3	0.02	gi|192805113|emb|FM175915.1|	2.75612e-141	M01232:51:000000000-B6745:1:1108:24419:17760
Sandaracinus amylolyticus	3	0.02	gi|816953346|gb|CP011125.1|	7.63299e-47	M01232:51:000000000-B6745:1:1104:9943:16357
Frankia sp.	3	0.02	gi|311225233|gb|CP002299.1|	9.19384e-07	M01232:51:000000000-B6745:1:1114:22149:23453
Uncultured prokaryote	3	0.02	gi|565341176|gb|KF680666.1|	2.72221e-151	M01232:51:000000000-B6745:1:1118:24009:20612
Thermobispora bispora	3	0.02	gi|296090785|gb|CP001874.1|	3.22597e-31	M01232:51:000000000-B6745:1:2107:18178:11251
Salinispora tropica	3	0.02	gi|145301903|gb|CP000667.1|	9.27593e-07	M01232:51:000000000-B6745:1:2119:18374:8760
Ramlibacter tataouinensis	3	0.02	gi|334728683|gb|CP000245.1|	2.44146e-47	M01232:51:000000000-B6745:1:2108:23915:2650
Uncultured zavarzinella	3	0.02	gi|545344631|gb|KF507863.1|	1.65876e-138	M01232:51:000000000-B6745:1:2104:9925:6604
Martelella endophytica	3	0.02	gi|779727330|gb|CP010803.1|	1.84395e-18	M01232:51:000000000-B6745:1:1111:16439:1477
Marinovum algicola	2	0.01	gi|868878707|gb|CP010858.1|	2.2225e-37	M01232:51:000000000-B6745:1:2102:21090:8277
Mycobacterium sp.	2	0.01	gi|126232413|gb|CP000580.1|	3.2264e-39	M01232:51:000000000-B6745:1:2113:7452:15231
Burkholderia glumae	2	0.01	gi|755895103|gb|CP002580.1|	0.00315807	M01232:51:000000000-B6745:1:1107:5660:10258
Uncultured hyphomicrobiaceae	2	0.01	gi|389546202|gb|JQ401130.1|	2.19565e-122	M01232:51:000000000-B6745:1:2115:7462:21450
Polyangium brachysporum	2	0.01	gi|826168461|gb|CP011371.1|	2.46569e-12	M01232:51:000000000-B6745:1:1105:20404:18081
Burkholderia multivorans	2	0.01	gi|773022854|gb|CP009832.1|	1.53309e-14	M01232:51:000000000-B6745:1:2110:14355:2188
Bradyrhizobium japonicum	2	0.01	gi|736032532|gb|CP010313.1|	1.92785e-33	M01232:51:000000000-B6745:1:2104:15281:4039
Uncultured pasteuria	2	0.01	gi|630060299|gb|KJ192125.1|	1.27551e-144	M01232:51:000000000-B6745:1:1113:15994:9195
Rhodobacter sphaeroides	2	0.01	gi|221158880|gb|CP001150.1|	7.18438e-16	M01232:51:000000000-B6745:1:1110:22767:13042
Uncultured candidatus	2	0.01	gi|630060128|gb|KJ191954.1|	2.82023e-126	M01232:51:000000000-B6745:1:2113:21157:4546
Uncultured clostridia	2	0.01	gi|451917150|gb|KC451014.1|	1.26652e-149	M01232:51:000000000-B6745:1:2108:20209:16334
Rhodococcus opacus	2	0.01	gi|589062392|gb|CP003949.1|	2.29085e-92	M01232:51:000000000-B6745:1:2105:20244:4536
Mesorhizobium loti	2	0.01	gi|47118328|dbj|BA000012.4|	3.17891e-10	M01232:51:000000000-B6745:1:1117:11919:21135
Sorangium cellulosum	2	0.01	gi|520999024|gb|CP003969.1|	2.45035e-46	M01232:51:000000000-B6745:1:2102:25550:10305
Uncultured limnohabitans	2	0.01	gi|892164883|gb|KT182497.1|	1.08065e-104	M01232:51:000000000-B6745:1:1118:27027:7662
Gloeobacter kilaueensis	2	0.01	gi|553880805|gb|CP003587.1|	3.96508e-25	M01232:51:000000000-B6745:1:1115:16444:18316
Uncultured sphaerobacter	2	0.01	gi|389546674|gb|JQ401602.1|	1.33002e-103	M01232:51:000000000-B6745:1:2115:12597:10782
Uncultured thermomicrobium	2	0.01	gi|451920038|gb|KC453902.1|	3.56527e-140	M01232:51:000000000-B6745:1:1118:18670:8944
Xanthomonas arboricola	2	0.01	gi|910827970|gb|CP012251.1|	7.61509e-11	M01232:51:000000000-B6745:1:1106:11356:16128
Saccharopolyspora erythraea	2	0.01	gi|133909243|emb|AM420293.1|	4.07298e-39	M01232:51:000000000-B6745:1:1109:12644:11933
Streptomyces glaucescens	2	0.01	gi|692319829|gb|CP009438.1|	1.99726e-08	M01232:51:000000000-B6745:1:2107:26237:16213
Nakamurella multipartita	2	0.01	gi|258553496|gb|CP001737.1|	2.42838e-42	M01232:51:000000000-B6745:1:2109:7917:5095
Phenylobacterium zucineum	2	0.01	gi|196476886|gb|CP000747.1|	3.24887e-26	M01232:51:000000000-B6745:1:1104:17495:2933
Phycisphaera mikurensis	2	0.01	gi|381385343|dbj|AP012338.1|	6.92152e-33	M01232:51:000000000-B6745:1:2114:7997:10778
Uncultured opitutae	2	0.01	gi|451919346|gb|KC453210.1|	2.18017e-127	M01232:51:000000000-B6745:1:2106:13379:16616
Uncultured comamonadaceae	2	0.01	gi|389545996|gb|JQ400924.1|	1.26652e-149	M01232:51:000000000-B6745:1:1106:17469:20526
Uncultured cyanobacterium	2	0.01	gi|299033089|gb|GU983308.1|	9.86033e-146	M01232:51:000000000-B6745:1:2111:22267:22535
Uncultured sphingomonas	2	0.01	gi|389547638|gb|JQ402566.1|	2.17632e-127	M01232:51:000000000-B6745:1:1110:13950:10003
Uncultured mycobacterium	2	0.01	gi|389546618|gb|JQ401546.1|	6.25748e-98	M01232:51:000000000-B6745:1:2111:14205:21008
Schistosoma mansoni	2	0.01	gi|353233529|emb|HE601630.1|	0.000507875	M01232:51:000000000-B6745:1:1107:8675:8334
Mycobacterium vanbaalenii	2	0.01	gi|119953846|gb|CP000511.1|	7.13279e-13	M01232:51:000000000-B6745:1:1109:11118:9015
Gordonia sp.	2	0.01	gi|403643428|gb|CP002907.1|	9.9956e-11	M01232:51:000000000-B6745:1:1101:16464:9357
Methylobacterium aquaticum	2	0.01	gi|760865928|dbj|AP014704.1|	3.56411e-25	M01232:51:000000000-B6745:1:2102:6333:18826
Uncultured cellulomonadaceae	2	0.01	gi|764156813|gb|KP688288.1|	3.74628e-105	M01232:51:000000000-B6745:1:2117:27980:19082
Variovorax paradoxus	2	0.01	gi|537382758|gb|CP003911.1|	1.82841e-72	M01232:51:000000000-B6745:1:1119:7733:5178
Brachybacterium faecium	2	0.01	gi|256558041|gb|CP001643.1|	4.09262e-40	M01232:51:000000000-B6745:1:2116:26458:17395
Streptomyces collinus	2	0.01	gi|529195098|gb|CP006259.1|	3.22597e-31	M01232:51:000000000-B6745:1:2119:19663:5518
Uncultured rubrobacteraceae	2	0.01	gi|134020838|gb|EF019414.1|	2.89092e-106	M01232:51:000000000-B6745:1:2106:4230:11819
Desulfovibrio vulgaris	1	0.01	gi|218756063|gb|CP001197.1|	1.18306e-15	M01232:51:000000000-B6745:1:1102:20572:16269
Anaeromyxobacter sp.	1	0.01	gi|152026452|gb|CP000769.1|	8.96513e-11	M01232:51:000000000-B6745:1:2115:11141:5061
Opitutaceae bacterium	1	0.01	gi|573471959|gb|CP007053.1|	1.5009e-29	M01232:51:000000000-B6745:1:2117:17565:22727
Apteryx australis	1	0.01	gi|840044399|emb|LK067907.1|	1.02879e-115	M01232:51:000000000-B6745:1:2103:19735:18032
Sphaerobacter thermophilus	1	0.01	gi|269785296|gb|CP001823.1|	8.59146e-37	M01232:51:000000000-B6745:1:2110:12636:5382
Saccharina japonica	1	0.01	gi|378787433|gb|JQ405663.1|	0.00240447	M01232:51:000000000-B6745:1:1105:14512:7019
Mycobacterium tuberculosis	1	0.01	gi|923105817|gb|CP012506.1|	0.0019688	M01232:51:000000000-B6745:1:1107:10027:2239
Gluconacetobacter diazotrophicus	1	0.01	gi|209529865|gb|CP001189.1|	0.000354834	M01232:51:000000000-B6745:1:2109:10018:15071
Methylobacterium extorquens	1	0.01	gi|218520385|gb|CP001298.1|	9.14561e-17	M01232:51:000000000-B6745:1:2107:9147:7761
Xanthomonas fuscans	1	0.01	gi|549143970|emb|FO681494.1|	0.00410421	M01232:51:000000000-B6745:1:2113:18156:21483
Nocardia nova	1	0.01	gi|576082433|gb|CP006850.1|	3.0919e-61	M01232:51:000000000-B6745:1:1113:10106:19048
Magnetospirillum gryphiswaldense	1	0.01	gi|566553996|emb|HG794546.1|	5.20193e-12	M01232:51:000000000-B6745:1:1111:13083:25171
Citrobacter sp.	1	0.01	gi|919490377|gb|KR002082.1|	7.06743e-10	M01232:51:000000000-B6745:1:2119:8456:6658
Streptomyces lydicus	1	0.01	gi|768311912|gb|CP007699.1|	2.39889e-61	M01232:51:000000000-B6745:1:1104:24751:12184
Hymenobacter sp.	1	0.01	gi|670934364|gb|CP006587.1|	2.84951e-11	M01232:51:000000000-B6745:1:1112:26491:13572
Nitrobacter sp.	1	0.01	gi|306475961|gb|HM215620.1|	1.91426e-38	M01232:51:000000000-B6745:1:1117:24045:17321
Mycobacterium gilvum	1	0.01	gi|315259999|gb|CP002385.1|	4.11443e-40	M01232:51:000000000-B6745:1:1119:25822:22163
Devriesea agamarum	1	0.01	gi|886825461|emb|LN849456.1|	4.29283e-10	M01232:51:000000000-B6745:1:1101:12675:23229
Kribbella catacumbae	1	0.01	gi|690377132|gb|KM096441.1|	3.66111e-120	M01232:51:000000000-B6745:1:1116:7078:17328
Uncultured freshwater	1	0.01	gi|67550653|gb|DQ065059.1|	5.93439e-143	M01232:51:000000000-B6745:1:2104:10988:15425
Unidentified eubacterium	1	0.01	gi|3901191|emb|AJ232826.1|	7.46723e-127	M01232:51:000000000-B6745:1:1113:12185:16912
Streptomyces lividans	1	0.01	gi|672367150|gb|CP009124.1|	2.52906e-05	M01232:51:000000000-B6745:1:2110:17735:14147
Uncultured eubacterium	1	0.01	gi|12718772|emb|AJ292906.1|	3.64819e-125	M01232:51:000000000-B6745:1:2103:4908:4612
Desulfovibrio africanus	1	0.01	gi|367460290|gb|CP003221.1|	2.54732e-17	M01232:51:000000000-B6745:1:1111:13306:23690
Pseudomonas resinovorans	1	0.01	gi|512374267|dbj|AP013068.1|	7.57548e-17	M01232:51:000000000-B6745:1:2104:14976:7882
Mesorhizobium australicum	1	0.01	gi|433663430|gb|CP003358.1|	2.61748e-10	M01232:51:000000000-B6745:1:2113:16818:25197
Parastrongyloides trichosuri	1	0.01	gi|690017396|emb|LM523524.1|	5.17385e-59	M01232:51:000000000-B6745:1:1118:23797:4589
Rhizobium leguminosarum	1	0.01	gi|574588616|gb|CP007067.1|	1.07886e-05	M01232:51:000000000-B6745:1:2115:23704:4711
Gemmatirosa kalamazoonesis	1	0.01	gi|575456455|gb|CP007128.1|	3.68643e-55	M01232:51:000000000-B6745:1:2102:6746:11411
Luteipulveratus mongoliensis	1	0.01	gi|909831833|gb|CP011112.1|	1.0406e-18	M01232:51:000000000-B6745:1:1119:15033:11208
Anaeromyxobacter dehalogenans	1	0.01	gi|85772941|gb|CP000251.1|	1.88403e-48	M01232:51:000000000-B6745:1:2104:16794:17118
Uncultured pseudonocardia	1	0.01	gi|389546543|gb|JQ401471.1|	1.75535e-98	M01232:51:000000000-B6745:1:2105:21947:19193
Leptothrix cholodnii	1	0.01	gi|170774137|gb|CP001013.1|	2.41996e-52	M01232:51:000000000-B6745:1:1112:5725:10653
Sulfuritalea hydrogenivorans	1	0.01	gi|572099409|dbj|AP012547.1|	2.58362e-07	M01232:51:000000000-B6745:1:1115:22039:11167
Uncultured phycisphaeraceae	1	0.01	gi|576295482|gb|KF786871.1|	0.00201144	M01232:51:000000000-B6745:1:1113:25147:17215
Uncultured eukaryote	1	0.01	gi|262357997|gb|GU072498.1|	0.00323479	M01232:51:000000000-B6745:1:1116:7893:4908
Cellulomonas gilvus	1	0.01	gi|336102715|gb|CP002665.1|	4.04945e-50	M01232:51:000000000-B6745:1:2111:8218:8387
Thermocatellispora tengchongensis	1	0.01	gi|848212572|ref|NR_132284.1|	6.01895e-133	M01232:51:000000000-B6745:1:1112:24063:11209
Uncultured nannocystineae	1	0.01	gi|385300179|gb|JQ278777.1|	4.7109e-124	M01232:51:000000000-B6745:1:2115:17013:1633
Aphaenogaster texana	1	0.01	gi|692918504|gb|KM416418.1|	7.66943e-07	M01232:51:000000000-B6745:1:2102:16279:15150
Sphingopyxis sp.	1	0.01	gi|924524167|gb|CP009452.1|	8.78104e-47	M01232:51:000000000-B6745:1:1117:21612:15121
Streptomyces ansochromogenes	1	0.01	gi|530341287|gb|KF170355.1|	3.94833e-08	M01232:51:000000000-B6745:1:1116:5820:18793
Bacillus sp.	1	0.01	gi|342161128|gb|JN020666.1|	1.70637e-118	M01232:51:000000000-B6745:1:2104:6218:7738
Uncultured rubrobacteridae	1	0.01	gi|219901269|emb|AM935529.1|	3.60968e-130	M01232:51:000000000-B6745:1:1113:9598:9439
Streptomyces davawensis	1	0.01	gi|408526205|emb|HE971709.1|	3.24887e-26	M01232:51:000000000-B6745:1:1103:15067:13926
Uncultured nocardiopsis	1	0.01	gi|389546244|gb|JQ401172.1|	3.6741e-120	M01232:51:000000000-B6745:1:2112:25271:21821
Cellulomonas fimi	1	0.01	gi|332337569|gb|CP002666.1|	6.983e-28	M01232:51:000000000-B6745:1:1115:15569:13165
Pandoraea sputorum	1	0.01	gi|743596961|gb|CP010431.1|	1.10195e-20	M01232:51:000000000-B6745:1:1117:15255:7816
Uncultured methylocapsa	1	0.01	gi|192805530|emb|FM176332.1|	6.58545e-122	M01232:51:000000000-B6745:1:2107:18112:13715
Ralstonia pickettii	1	0.01	gi|546336137|gb|CP006667.1|	1.54125e-09	M01232:51:000000000-B6745:1:2116:14250:11015
Sphingomonas wittichii	1	0.01	gi|148498119|gb|CP000699.1|	7.0825e-18	M01232:51:000000000-B6745:1:2106:10074:4789
Arsenicicoccus sp.	1	0.01	gi|908724324|gb|CP012070.1|	6.88348e-23	M01232:51:000000000-B6745:1:2115:28794:10846
Microbacterium testaceum	1	0.01	gi|323272819|dbj|AP012052.1|	2.90729e-08	M01232:51:000000000-B6745:1:2106:6698:16746
polaromonas naphthalenivorans	1	0.01	gi|120591888|gb|CP000529.1|	0.000155494	M01232:51:000000000-B6745:1:1105:9370:11936
Uncultured armatimonadetes	1	0.01	gi|523452339|gb|KF182759.1|	9.03884e-91	M01232:51:000000000-B6745:1:1115:16085:9177
Burkholderia thailandensis	1	0.01	gi|773050926|gb|CP010018.1|	2.87544e-10	M01232:51:000000000-B6745:1:2110:11663:22980
Cellulomonas aerilata	1	0.01	gi|460424904|gb|KC577580.1|	2.81524e-126	M01232:51:000000000-B6745:1:1111:8214:7808
Burkholderia ubonensis	1	0.01	gi|772924293|gb|CP009488.1|	9.09721e-22	M01232:51:000000000-B6745:1:2112:10669:5479
Burkholderiales bacterium	1	0.01	gi|723001977|dbj|AP014683.1|	4.32331e-05	M01232:51:000000000-B6745:1:1102:15305:22708
Methylobacterium sp.	1	0.01	gi|168192641|gb|CP000943.1|	9.22684e-12	M01232:51:000000000-B6745:1:1105:15697:2260
Uncultured singulisphaera	1	0.01	gi|318086551|gb|HQ674912.1|	1.34027e-109	M01232:51:000000000-B6745:1:1102:23284:4430
Rhodococcus sp.	1	0.01	gi|769526933|gb|CP010797.1|	1.35973e-59	M01232:51:000000000-B6745:1:2106:9224:2747
Geobacter sp.	1	0.01	gi|251773506|gb|CP001661.1|	3.27082e-45	M01232:51:000000000-B6745:1:2115:24212:17513
Gluconacetobacter liquefaciens	1	0.01	gi|269912591|emb|FN391773.1|	7.27758e-11	M01232:51:000000000-B6745:1:1117:19929:23289
Aeromonas hydrophila	1	0.01	gi|827370414|gb|CP006870.1|	2.57906e-07	M01232:51:000000000-B6745:1:2117:6228:18113
Acidithiobacillus caldus	1	0.01	gi|640840007|gb|CP005986.1|	3.29517e-16	M01232:51:000000000-B6745:1:1114:23874:17525
Paracoccus koreensis	1	0.01	gi|294653349|gb|GU826200.1|	6.52129e-14	M01232:51:000000000-B6745:1:2102:2105:13210
Azospirillum lipoferum	1	0.01	gi|357422594|emb|FQ311868.1|	4.02611e-34	M01232:51:000000000-B6745:1:2114:14031:19987
Thermobifida fusca	1	0.01	gi|71914138|gb|CP000088.1|	3.3127e-11	M01232:51:000000000-B6745:1:2115:8267:3838
Burkholderia ambifaria	1	0.01	gi|171997042|gb|CP001027.1|	9.03308e-27	M01232:51:000000000-B6745:1:2110:17078:14558
Uncultured caldilineaceae	1	0.01	gi|672229472|emb|HE860965.1|	3.57158e-140	M01232:51:000000000-B6745:1:2110:12254:5664
Actinomyces sp.	1	0.01	gi|925194983|gb|CP012590.1|	1.14801e-35	M01232:51:000000000-B6745:1:2102:22987:23946
Uncultured brevundimonas	1	0.01	gi|511193022|gb|KC516402.1|	0.00459007	M01232:51:000000000-B6745:1:1117:14810:6955
Isoptericola variabilis	1	0.01	gi|334105928|gb|CP002810.1|	3.31856e-11	M01232:51:000000000-B6745:1:1106:25190:8019
Cyprinus carpio	1	0.01	gi|685042171|emb|LN590696.1|	2.5337e-11	M01232:51:000000000-B6745:1:1118:24839:6890
Uncultured gemmatimonas	1	0.01	gi|389546431|gb|JQ401359.1|	1.29369e-134	M01232:51:000000000-B6745:1:1104:13267:3559
Streptomyces iakyrus	1	0.01	gi|414144825|emb|FN824141.2|	3.00563e-81	M01232:51:000000000-B6745:1:1119:9816:12840
Bacillus amyloliquefaciens	1	0.01	gi|549059907|emb|HG514499.1|	0.000372625	M01232:51:000000000-B6745:1:2103:21646:11072
Streptomyces fulvissimus	1	0.01	gi|485091803|gb|CP005080.1|	5.15556e-59	M01232:51:000000000-B6745:1:1106:11706:9602
Rhodanobacter denitrificans	1	0.01	gi|459938263|gb|CP003470.1|	6.08249e-27	M01232:51:000000000-B6745:1:1111:14068:19862
Altererythrobacter atlanticus	1	0.01	gi|918027538|gb|CP011452.2|	1.33082e-114	M01232:51:000000000-B6745:1:1107:4952:9649
Streptomyces leeuwenhoekii	1	0.01	gi|822875672|emb|LN831790.1|	1.11796e-55	M01232:51:000000000-B6745:1:1102:20914:6007
Thermomonospora curvata	1	0.01	gi|268309235|gb|CP001738.1|	1.54398e-09	M01232:51:000000000-B6745:1:1114:7628:20079
Novosphingobium aromaticivorans	1	0.01	gi|87133707|gb|CP000248.1|	9.91904e-14	M01232:51:000000000-B6745:1:2116:15107:13936
Desulfovibrio magneticus	1	0.01	gi|239794502|dbj|AP010904.1|	0.000559255	M01232:51:000000000-B6745:1:2108:14808:15743
Uncultured agrobacterium	1	0.01	gi|192806227|emb|FM176631.1|	1.67942e-128	M01232:51:000000000-B6745:1:2117:23767:18904
Arthrobacter sp.	1	0.01	gi|910742298|dbj|AP014719.1|	5.10116e-69	M01232:51:000000000-B6745:1:2115:11983:3687
Uncultured chelatococcus	1	0.01	gi|192805667|emb|FM176469.1|	1.26652e-149	M01232:51:000000000-B6745:1:1107:8344:16604
Uncultured ktedobacteria	1	0.01	gi|451919131|gb|KC452995.1|	1.93684e-46	M01232:51:000000000-B6745:1:2110:18869:16209
Uncultured epsilon	1	0.01	gi|451917639|gb|KC451503.1|	2.12684e-142	M01232:51:000000000-B6745:1:1113:25351:14191
Proteobacterium	1	0.01	gi|192805978|emb|FM176684.1|	4.52342e-88	M01232:51:000000000-B6745:1:2112:21752:19306
Deinococcus sp.	1	0.01	gi|154368760|gb|EU029126.1|	2.72221e-151	M01232:51:000000000-B6745:1:2106:14023:12490
Pseudomonas sp.	1	0.01	gi|699964714|dbj|AP014655.1|	3.01457e-20	M01232:51:000000000-B6745:1:2106:10775:9151
Uncultured flavobacterium	1	0.01	gi|451917814|gb|KC451678.1|	3.57158e-140	M01232:51:000000000-B6745:1:1115:10675:5264
Intrasporangium calvum	1	0.01	gi|315587265|gb|CP002343.1|	1.15617e-30	M01232:51:000000000-B6745:1:2103:25954:7567
Burkholderia cenocepacia	1	0.01	gi|685650049|gb|CP007779.1|	2.42425e-52	M01232:51:000000000-B6745:1:2109:4993:6554
Chelatococcus sp.	1	0.01	gi|919432499|gb|CP012398.1|	2.95293e-91	M01232:51:000000000-B6745:1:2107:22306:9570
Streptomyces rapamycinicus	1	0.01	gi|521353217|gb|CP006567.1|	0.00195458	M01232:51:000000000-B6745:1:2116:20136:21983
Myxococcus fulvus	1	0.01	gi|817709775|gb|CP006003.1|	1.1768e-20	M01232:51:000000000-B6745:1:1112:13689:6838
Amycolatopsis mediterranei	1	0.01	gi|532225686|gb|CP003777.1|	1.39224e-14	M01232:51:000000000-B6745:1:1111:21280:6437
Uncultured planctomyces	1	0.01	gi|471184513|gb|KC603754.1|	2.92177e-101	M01232:51:000000000-B6745:1:2117:24406:4664
Mycobacterium rhodesiae	1	0.01	gi|359817839|gb|CP003169.1|	1.07034e-69	M01232:51:000000000-B6745:1:2102:23693:4324
Marinitoga piezophila	1	0.01	gi|372100556|gb|CP003257.1|	1.28839e-08	M01232:51:000000000-B6745:1:2107:3951:13182
Wollea saccata	1	0.01	gi|289976365|gb|GU434226.1|	7.71746e-137	M01232:51:000000000-B6745:1:1104:13212:2257
Amycolatopsis orientalis	1	0.01	gi|505812666|gb|CP003410.1|	7.06491e-19	M01232:51:000000000-B6745:1:1111:4993:10526
Uncultured acidobacteriales	1	0.01	gi|281308488|gb|GU219885.1|	7.73112e-137	M01232:51:000000000-B6745:1:1118:18800:3497
Granulicella mallensis	1	0.01	gi|358750971|gb|CP003130.1|	1.19779e-05	M01232:51:000000000-B6745:1:2115:18081:2453
Proteobacterium	1	0.01	gi|451918927|gb|KC452791.1|	2.25468e-102	M01232:51:000000000-B6745:1:1114:25839:4305
Microlunatus phosphovorus	1	0.01	gi|334683429|dbj|AP012204.1|	6.32453e-98	M01232:51:000000000-B6745:1:2116:13669:23077
Uncultured actinobacteridae	1	0.01	gi|523452461|gb|KF182881.1|	1.72153e-113	M01232:51:000000000-B6745:1:2102:16027:1502
Methylophilus sp.	1	0.01	gi|899748107|gb|CP012020.1|	2.761e-141	M01232:51:000000000-B6745:1:1103:23186:24686
Xanthobacter autotrophicus	1	0.01	gi|154158043|gb|CP000781.1|	1.48504e-16	M01232:51:000000000-B6745:1:2105:12266:2936
Uncultured pseudomonas	1	0.01	gi|807778518|emb|LN833520.1|	2.74154e-146	M01232:51:000000000-B6745:1:1119:27754:13793
Methylobacterium nodulans	1	0.01	gi|219952017|gb|CP001350.1|	1.95532e-23	M01232:51:000000000-B6745:1:1107:25304:20205

## Sheet: OKH44
Table 4G: Bacterial community composition of the household as identified by 16S rDNA amplicon gene sequencing
Organism/HIT	Cluster size	%	Accession	e-value	Fastq header
Uncultured bacterium	22562	76.2	gi|301246918|gb|HM710267.1|	1.30981e-124	M01232:51:000000000-B6745:1:1101:16985:8537
Uncultured solirubrobacterales	1195	4.04	gi|389545531|gb|JQ400459.1|	1.69134e-123	M01232:51:000000000-B6745:1:2116:15154:5053
Uncultured alpha	961	3.25	gi|451914712|gb|KC448576.1|	2.11934e-147	M01232:51:000000000-B6745:1:2105:19196:15974
Uncultured actinobacterium	798	2.70	gi|298231355|emb|FN811226.1|	2.82023e-126	M01232:51:000000000-B6745:1:1102:15611:6131
Uncultured acidobacteria	387	1.31	gi|396083926|gb|JX114441.1|	1.26652e-149	M01232:51:000000000-B6745:1:2112:16559:23289
Uncultured rhodospirillaceae	179	0.60	gi|83999434|emb|AM159371.1|	6.19171e-113	M01232:51:000000000-B6745:1:2112:27089:21235
Uncultured arthrobacter	156	0.53	gi|389546219|gb|JQ401147.1|	4.62013e-139	M01232:51:000000000-B6745:1:1108:18037:9928
Pimelobacter simplex	147	0.50	gi|723622094|gb|CP009896.1|	2.31133e-08	M01232:51:000000000-B6745:1:2111:8180:24787
Nocardioides sp.	90	0.30	gi|119534933|gb|CP000509.1|	6.74031e-53	M01232:51:000000000-B6745:1:2106:9989:11595
Uncultured proteobacterium	84	0.28	gi|134021577|gb|EF020153.1|	4.62827e-134	M01232:51:000000000-B6745:1:1110:4444:5195
Uncultured acidobacterium	84	0.28	gi|386649463|gb|JQ825225.1|	7.6225e-147	M01232:51:000000000-B6745:1:1101:15422:12552
Uncultured bacteroidetes	82	0.28	gi|149393241|gb|EF612369.1|	9.80806e-146	M01232:51:000000000-B6745:1:2112:18487:12744
Uncultured sphingomonas	72	0.24	gi|46812524|gb|AY569282.1|	1.27551e-144	M01232:51:000000000-B6745:1:1103:8161:10613
Uncultured chloroflexi	61	0.21	gi|313576414|gb|HQ397210.1|	8.12362e-102	M01232:51:000000000-B6745:1:2114:10982:3592
Uncultured chitinophaga	60	0.20	gi|672229257|emb|HE860750.1|	9.75622e-151	M01232:51:000000000-B6745:1:2116:16322:13760
Proteobacterium	97	0.33	gi|56547781|gb|AY834349.1|	2.79045e-131	M01232:51:000000000-B6745:1:1115:19201:5814
Novosphingobium pentaromativorans	50	0.17	gi|698178797|gb|CP009291.1|	3.20323e-36	M01232:51:000000000-B6745:1:1106:27042:19779
Uncultured microorganism	50	0.17	gi|529086744|gb|KF275220.1|	4.60381e-139	M01232:51:000000000-B6745:1:2110:14541:19040
Microbacterium sp.	49	0.17	gi|914697494|gb|CP012299.1|	1.47981e-39	M01232:51:000000000-B6745:1:1116:13553:18406
Modestobacter marinus	47	0.16	gi|388483940|emb|FO203431.1|	6.0594e-108	M01232:51:000000000-B6745:1:2119:18344:10832
Uncultured planctomycete	37	0.12	gi|443301414|emb|HE613591.1|	6.06168e-128	M01232:51:000000000-B6745:1:2104:4251:14302
Uncultured planctomycetaceae	34	0.11	gi|389547008|gb|JQ401936.1|	2.84025e-121	M01232:51:000000000-B6745:1:2111:13952:8384
Uncultured xanthomonas	32	0.11	gi|82792029|gb|DQ279336.1|	2.84025e-121	M01232:51:000000000-B6745:1:1106:24942:18644
Brachybacterium faecium	31	0.10	gi|256558041|gb|CP001643.1|	4.09989e-40	M01232:51:000000000-B6745:1:1101:16360:13021
Uncultured agrobacterium	27	0.09	gi|299800684|gb|HM153433.1|	1.3474e-104	M01232:51:000000000-B6745:1:2106:19666:17774
Unidentified bacterium	26	0.09	gi|148249096|gb|EF605774.1|	2.14194e-137	M01232:51:000000000-B6745:1:2116:5340:13713
Burkholderia phytofirmans	26	0.09	gi|187713229|gb|CP001052.1|	5.51398e-14	M01232:51:000000000-B6745:1:2112:16822:9430
Uncultured bacteroidia	25	0.08	gi|523452621|gb|KF183041.1|	5.9239e-143	M01232:51:000000000-B6745:1:2108:11757:17591
Natronomonas moolapensis	24	0.08	gi|452081962|emb|HF582854.1|	0.000870952	M01232:51:000000000-B6745:1:2103:22083:22711
Blastococcus saxobsidens	23	0.08	gi|378781357|emb|FO117623.1|	1.90076e-43	M01232:51:000000000-B6745:1:1112:19638:3240
Uncultured cystobacterineae	23	0.08	gi|396083891|gb|JX114406.1|	5.76373e-133	M01232:51:000000000-B6745:1:1113:24029:22228
Cyprinus carpio	22	0.07	gi|685042189|emb|LN590714.1|	0.000486137	M01232:51:000000000-B6745:1:2101:7049:16329
Uncultured cyanobacterium	21	0.07	gi|781809267|emb|LN799989.1|	1.0715e-85	M01232:51:000000000-B6745:1:2119:21766:3769
Conexibacter woesei	21	0.07	gi|283945692|gb|CP001854.1|	6.78816e-48	M01232:51:000000000-B6745:1:1118:17930:6634
Rhodopseudomonas palustris	19	0.06	gi|86570155|gb|CP000250.1|	2.0559e-52	M01232:51:000000000-B6745:1:1102:9388:11157
Variovorax paradoxus	19	0.06	gi|315593157|gb|CP002417.1|	5.24757e-49	M01232:51:000000000-B6745:1:1105:9350:9701
Streptomyces sp.	19	0.06	gi|744770467|gb|CP003987.1|	4.21738e-15	M01232:51:000000000-B6745:1:1101:14042:8911
Kineococcus radiotolerans	19	0.06	gi|196121877|gb|CP000750.2|	1.14895e-05	M01232:51:000000000-B6745:1:1108:17023:17255
Uncultured roseomonas	19	0.06	gi|762207675|emb|HF913081.1|	1.82177e-73	M01232:51:000000000-B6745:1:2111:5984:18040
Uncultured gemmatimonadetes	18	0.06	gi|523452725|gb|KF183145.1|	2.20342e-117	M01232:51:000000000-B6745:1:1102:3642:13111
Uncultured anaerolineae	18	0.06	gi|219932252|emb|FM209098.1|	5.9554e-138	M01232:51:000000000-B6745:1:1103:18749:1798
Pseudomonas sp.	17	0.06	gi|295981462|emb|FN821089.1|	1.1685e-25	M01232:51:000000000-B6745:1:1102:19846:15667
Uncultured beta	17	0.06	gi|451916645|gb|KC450509.1|	1.26414e-139	M01232:51:000000000-B6745:1:1104:26671:5930
Geodermatophilus obscurus	15	0.05	gi|284061874|gb|CP001867.1|	1.93569e-57	M01232:51:000000000-B6745:1:2117:8673:12066
Massilia sp.	14	0.05	gi|909841042|gb|CP012201.1|	1.3944e-63	M01232:51:000000000-B6745:1:2103:11973:8050
Kribbella flavida	13	0.04	gi|283807292|gb|CP001736.1|	4.26257e-15	M01232:51:000000000-B6745:1:1105:18483:20212
Croceicoccus naphthovorans	13	0.04	gi|831206920|gb|CP011770.1|	9.32374e-11	M01232:51:000000000-B6745:1:1110:14980:24707
Uncultured rhizobiales	13	0.04	gi|443301196|gb|KC217227.1|	1.02154e-120	M01232:51:000000000-B6745:1:2115:24448:16951
Uncultured kouleothrix	13	0.04	gi|523452574|gb|KF182994.1|	2.19565e-122	M01232:51:000000000-B6745:1:2118:16694:13182
Uncultured thermodesulfobacterium	12	0.04	gi|451920016|gb|KC453880.1|	3.8009e-104	M01232:51:000000000-B6745:1:1112:18097:10160
Pseudonocardia dioxanivorans	11	0.04	gi|326948588|gb|CP002593.1|	1.15617e-30	M01232:51:000000000-B6745:1:2103:15496:6348
Microlunatus phosphovorus	11	0.04	gi|334683429|dbj|AP012204.1|	5.23917e-09	M01232:51:000000000-B6745:1:2118:22676:22813
Rramlibacter tataouinensis	11	0.04	gi|334728683|gb|CP000245.1|	5.31294e-39	M01232:51:000000000-B6745:1:1117:12461:9539
Uncultured opitutus	11	0.04	gi|375271657|gb|JQ649106.1|	9.93033e-141	M01232:51:000000000-B6745:1:1106:11058:3927
Salinicoccus iranensis	10	0.03	gi|343198876|ref|NR_043937.1|	0.00282564	M01232:51:000000000-B6745:1:1113:26760:19511
Uncultured firmicutes	10	0.03	gi|390132890|gb|JQ793423.1|	2.86041e-116	M01232:51:000000000-B6745:1:1119:22461:17326
Acidovorax sp.	10	0.03	gi|407894523|gb|CP003872.1|	1.09642e-70	M01232:51:000000000-B6745:1:1112:28867:12056
Uncultured cellvibrio	10	0.03	gi|151350555|gb|EF663264.1|	2.72221e-151	M01232:51:000000000-B6745:1:1118:28966:15173
Bradyrhizobium japonicum	9	0.03	gi|736032532|gb|CP010313.1|	5.10091e-26	M01232:51:000000000-B6745:1:2106:18733:15724
Uncultured rubrobacter	9	0.03	gi|389546036|gb|JQ400964.1|	4.64471e-134	M01232:51:000000000-B6745:1:2106:10148:12543
Clavibacter michiganensis	9	0.03	gi|169155030|emb|AM849034.1|	1.9692e-18	M01232:51:000000000-B6745:1:1113:25551:8316
Uncultured phycisphaerae	9	0.03	gi|451919431|gb|KC453295.1|	1.52469e-66	M01232:51:000000000-B6745:1:2119:16956:23336
Uncultured polyangiaceae	8	0.03	gi|192806398|emb|FM176906.1|	2.1156e-147	M01232:51:000000000-B6745:1:1101:22559:12951
Sphingomonas sp.	8	0.03	gi|469477505|gb|CP004036.1|	1.49825e-29	M01232:51:000000000-B6745:1:2117:5643:13212
Uncultured flavobacterium	8	0.03	gi|511202488|gb|KC994719.1|	6.05098e-128	M01232:51:000000000-B6745:1:2102:9163:4130
Gemmatirosa kalamazoonesis	8	0.03	gi|575456455|gb|CP007128.1|	3.33065e-10	M01232:51:000000000-B6745:1:1118:17656:11263
Uncultured actinomycetales	8	0.03	gi|697264452|emb|LN555023.1|	5.97652e-138	M01232:51:000000000-B6745:1:1112:15093:11872
Streptomyces glaucescens	7	0.02	gi|692319829|gb|CP009438.1|	1.32718e-27	M01232:51:000000000-B6745:1:1105:22981:11987
Uncultured geopsychrobacter	7	0.02	gi|192804628|emb|FM175430.1|	1.80893e-78	M01232:51:000000000-B6745:1:2102:10943:24732
Luteipulveratus mongoliensis	7	0.02	gi|909831833|gb|CP011112.1|	2.77915e-11	M01232:51:000000000-B6745:1:1118:27188:12383
Kocuria rhizophila	7	0.02	gi|315666586|gb|HQ641339.1|	0.00163709	M01232:51:000000000-B6745:1:1112:19311:21198
Methylobacterium aquaticum	7	0.02	gi|760865928|dbj|AP014704.1|	0.000559255	M01232:51:000000000-B6745:1:2112:14566:15034
Limnochorda pilosa	7	0.02	gi|921142775|dbj|AP014924.1|	1.19792e-09	M01232:51:000000000-B6745:1:1117:11004:15441
Streptomyces vietnamensis	7	0.02	gi|751387084|gb|CP010407.1|	5.4173e-24	M01232:51:000000000-B6745:1:1119:6809:5723
Frankia sp.	7	0.02	gi|311225233|gb|CP002299.1|	1.43495e-22	M01232:51:000000000-B6745:1:2115:13323:4611
Nocardia cyriacigeorgica	7	0.02	gi|374843763|emb|FO082843.1|	1.99726e-08	M01232:51:000000000-B6745:1:2117:11608:17351
Nitrospira moscoviensis	7	0.02	gi|922305621|gb|CP011801.1|	0.000150549	M01232:51:000000000-B6745:1:1113:23756:16300
Rhodococcus opacus	7	0.02	gi|669176684|gb|CP008947.1|	9.79454e-56	M01232:51:000000000-B6745:1:2103:5859:7330
Bacterium 5b-1	7	0.02	gi|157649143|gb|EU151855.1|	5.97652e-138	M01232:51:000000000-B6745:1:2111:25131:7188
Uncultured pirellula	6	0.02	gi|192806418|emb|FM176926.1|	6.01895e-133	M01232:51:000000000-B6745:1:2113:1920:11430
Actinoplanes friuliensis	6	0.02	gi|556031042|gb|CP006272.1|	1.36364e-49	M01232:51:000000000-B6745:1:1119:6398:17786
Beutenbergia cavernae	6	0.02	gi|229564415|gb|CP001618.1|	1.9692e-18	M01232:51:000000000-B6745:1:2105:22394:2801
Arthrobacter sp.	6	0.02	gi|449043540|gb|KC550210.1|	1.02697e-115	M01232:51:000000000-B6745:1:1117:20911:7061
Kutzneria albida	6	0.02	gi|578005119|gb|CP007155.1|	5.51398e-14	M01232:51:000000000-B6745:1:2115:15162:2282
Thermomonospora curvata	6	0.02	gi|268309235|gb|CP001738.1|	2.44303e-12	M01232:51:000000000-B6745:1:2115:13605:7766
Kitasatospora setae	5	0.02	gi|311893446|dbj|AP010968.1|	0.00201144	M01232:51:000000000-B6745:1:2111:5950:16220
Uncultured eubacterium	5	0.02	gi|17646531|gb|AF446321.1|	7.71746e-137	M01232:51:000000000-B6745:1:2113:20634:13290
Uncultured nitrospira	5	0.02	gi|110753574|gb|DQ828261.1|	1.27551e-144	M01232:51:000000000-B6745:1:2101:13353:15430
Uncultured sphingobacteriales	5	0.02	gi|429999999|gb|KC110912.1|	7.25942e-127	M01232:51:000000000-B6745:1:1109:10456:6427
Uncultured ktedobacteria	5	0.02	gi|451919131|gb|KC452995.1|	6.19171e-113	M01232:51:000000000-B6745:1:1105:20601:11161
Polymorphum gilvum	5	0.02	gi|326411376|gb|CP002568.1|	2.2747e-97	M01232:51:000000000-B6745:1:1106:18700:13668
Uncultured blastococcus	5	0.02	gi|545345118|gb|KF508350.1|	3.50918e-104	M01232:51:000000000-B6745:1:2113:17477:9184
Singulisphaera acidiphila	5	0.02	gi|430012750|gb|CP003364.1|	1.82901e-13	M01232:51:000000000-B6745:1:2112:8288:14332
Streptosporangium roseum	5	0.02	gi|270504784|gb|CP001814.1|	3.67907e-30	M01232:51:000000000-B6745:1:2101:6328:9809
Pseudomonas chlororaphis	5	0.02	gi|787852299|gb|CP011110.1|	2.0469e-11	M01232:51:000000000-B6745:1:1104:22492:21654
Olsenella uli	5	0.02	gi|301318648|gb|CP002106.1|	1.20204e-05	M01232:51:000000000-B6745:1:1104:5462:14195
Archangium gephyra	5	0.02	gi|827418478|gb|CP011509.1|	7.05749e-82	M01232:51:000000000-B6745:1:2103:25397:7382
Nocardiopsis alba	5	0.02	gi|402798256|gb|CP003788.1|	5.24757e-49	M01232:51:000000000-B6745:1:1112:13295:24558
Phycisphaera mikurensis	5	0.02	gi|381385343|dbj|AP012338.1|	9.29235e-07	M01232:51:000000000-B6745:1:2113:5998:19497
Actinoplanes missouriensis	5	0.02	gi|381368402|dbj|AP012319.1|	5.05625e-74	M01232:51:000000000-B6745:1:2115:25350:5072
Uncultured acidimicrobiales	5	0.02	gi|675911437|gb|KJ624570.1|	2.85536e-116	M01232:51:000000000-B6745:1:2114:19487:17766
Rubrivivax gelatinosus	5	0.02	gi|381376528|dbj|AP012320.1|	0.00201144	M01232:51:000000000-B6745:1:1119:9355:18366
Kibdelosporangium sp.	4	0.01	gi|920216844|emb|LN877229.1|	5.31294e-39	M01232:51:000000000-B6745:1:1117:10295:11185
Uncultured verrucomicrobia	4	0.01	gi|331271540|gb|JF776904.1|	9.9655e-136	M01232:51:000000000-B6745:1:2102:27681:10583
Sphingobium japonicum	4	0.01	gi|292673316|dbj|AP010803.1|	3.23961e-10	M01232:51:000000000-B6745:1:1113:25530:17380
Azospirillum brasilense	4	0.01	gi|646261603|gb|CP007797.1|	1.54398e-09	M01232:51:000000000-B6745:1:1117:12798:9156
Burkholderia glumae	4	0.01	gi|755895103|gb|CP002580.1|	0.00200789	M01232:51:000000000-B6745:1:2110:24535:18722
Nocardia brasiliensis	4	0.01	gi|407304062|gb|CP003876.1|	3.29517e-16	M01232:51:000000000-B6745:1:1101:8910:1687
Uncultured prokaryote	4	0.01	gi|574658333|gb|KF760160.1|	0.00176978	M01232:51:000000000-B6745:1:2113:28452:11946
Aquatic bacterium	4	0.01	gi|56378093|dbj|AB195741.1|	8.6632e-121	M01232:51:000000000-B6745:1:2108:21614:17856
Mycobacterium sp.	4	0.01	gi|29468254|gb|AF491284.1|	1.02879e-115	M01232:51:000000000-B6745:1:2110:16878:1943
Mycobacterium gilvum	4	0.01	gi|145213092|gb|CP000656.1|	5.39819e-29	M01232:51:000000000-B6745:1:2112:26393:8841
Aeromonas sp.	4	0.01	gi|817380260|gb|KP296644.1|	8.01178e-07	M01232:51:000000000-B6745:1:1105:25135:23003
Chlamydomonas reinhardtii	4	0.01	gi|159479173|ref|XM_001697621.1|	0.000155494	M01232:51:000000000-B6745:1:1108:18199:8463
Dinoroseobacter shibae	4	0.01	gi|157910316|gb|CP000830.1|	2.56541e-12	M01232:51:000000000-B6745:1:1112:19997:6351
Sphingomonas sanxanigenens	4	0.01	gi|569540043|gb|CP006644.1|	4.14364e-35	M01232:51:000000000-B6745:1:2111:11351:6841
Thermobispora bispora	4	0.01	gi|296090785|gb|CP001874.1|	1.41913e-12	M01232:51:000000000-B6745:1:2112:19058:24391
Pseudoxanthomonas suwonensis	4	0.01	gi|807383831|gb|CP011144.1|	1.81276e-07	M01232:51:000000000-B6745:1:1112:18873:16135
Streptomyces cattleya	4	0.01	gi|365804155|gb|CP003219.1|	6.48187e-18	M01232:51:000000000-B6745:1:1105:7777:8557
Halovivax ruber	4	0.01	gi|433288832|gb|CP003050.1|	0.00173425	M01232:51:000000000-B6745:1:2114:7962:10492
Frankia alni	4	0.01	gi|111147037|emb|CT573213.2|	1.84395e-18	M01232:51:000000000-B6745:1:1119:14056:1402
Burkholderia sp.	4	0.01	gi|773059920|gb|CP009548.1|	1.43758e-23	M01232:51:000000000-B6745:1:1103:11032:1342
Anaeromyxobacter sp.	3	0.01	gi|152026452|gb|CP000769.1|	3.26095e-19	M01232:51:000000000-B6745:1:1103:23237:16387
Amycolatopsis methanolica	3	0.01	gi|672354214|gb|CP009110.1|	1.86833e-17	M01232:51:000000000-B6745:1:2106:14629:22065
Pseudomonas knackmussii	3	0.01	gi|631776901|emb|HG322950.1|	5.02646e-54	M01232:51:000000000-B6745:1:2119:15106:19126
Uncultured chloroflexaceae	3	0.01	gi|630060107|gb|KJ191933.1|	3.58423e-135	M01232:51:000000000-B6745:1:2102:15546:24457
Actinoplanes sp.	3	0.01	gi|359832573|gb|CP003170.1|	4.05662e-50	M01232:51:000000000-B6745:1:2106:9944:9223
Burkholderia gladioli	3	0.01	gi|772904020|gb|CP009323.1|	3.5171e-13	M01232:51:000000000-B6745:1:1108:27369:17823
Xanthomonas arboricola	3	0.01	gi|910827970|gb|CP012251.1|	7.61509e-11	M01232:51:000000000-B6745:1:1116:16216:24708
Uncultured phormidium	3	0.01	gi|453199491|gb|JQ997471.1|	2.88072e-111	M01232:51:000000000-B6745:1:2112:25091:11470
Acidobacterium capsulatum	3	0.01	gi|225791207|gb|CP001472.1|	3.34212e-06	M01232:51:000000000-B6745:1:2107:6317:8908
Uncultured myxococcales	3	0.01	gi|726973655|gb|KM391582.1|	3.7151e-104	M01232:51:000000000-B6745:1:1105:25000:20753
Uncultured comamonadaceae	3	0.01	gi|125631599|gb|EF370567.1|	3.64646e-104	M01232:51:000000000-B6745:1:1106:23080:4940
Uncultured planctomycetacia	3	0.01	gi|396083947|gb|JX114462.1|	1.32144e-119	M01232:51:000000000-B6745:1:1108:12407:6734
Uncultured fluviicola	3	0.01	gi|511192396|gb|KC515909.1|	7.25046e-117	M01232:51:000000000-B6745:1:1106:8506:12273
Mesorhizobium australicum	3	0.01	gi|433663430|gb|CP003358.1|	1.34996e-44	M01232:51:000000000-B6745:1:1116:15561:17003
Ralstonia eutropha	3	0.01	gi|113528459|emb|AM260480.1|	3.3185e-06	M01232:51:000000000-B6745:1:2107:6015:3151
Uncultured sphaerobacter	3	0.01	gi|389546652|gb|JQ401580.1|	1.74606e-103	M01232:51:000000000-B6745:1:2102:14747:3434
Streptomyces hygroscopicus	3	0.01	gi|451789617|gb|CP003720.1|	1.1685e-25	M01232:51:000000000-B6745:1:2103:25381:18799
Uncultured armatimonadetes	3	0.01	gi|451915877|gb|KC449741.1|	1.04345e-105	M01232:51:000000000-B6745:1:2104:19521:4730
Micromonospora aurantiaca	3	0.01	gi|302567367|gb|CP002162.1|	6.08555e-41	M01232:51:000000000-B6745:1:2105:3888:8087
Uncultured acidobacteriaceae	3	0.01	gi|192806250|emb|FM176654.1|	3.74962e-58	M01232:51:000000000-B6745:1:2112:19510:13973
Uncultured planctomycetales	3	0.01	gi|219912185|emb|AM936264.1|	2.81026e-126	M01232:51:000000000-B6745:1:2114:8836:6311
Streptomyces albus	3	0.01	gi|477542455|gb|CP004370.1|	0.000559255	M01232:51:000000000-B6745:1:1104:12997:7880
Intrasporangium calvum	3	0.01	gi|315587265|gb|CP002343.1|	5.39819e-29	M01232:51:000000000-B6745:1:1113:18594:4009
Rhizobium leguminosarum	3	0.01	gi|115254414|emb|AM236080.1|	3.08644e-61	M01232:51:000000000-B6745:1:1107:26469:6967
Uncultured aquificae	3	0.01	gi|523452696|gb|KF183116.1|	2.1156e-147	M01232:51:000000000-B6745:1:2115:12498:11622
Leptothrix cholodnii	3	0.01	gi|170774137|gb|CP001013.1|	6.82428e-43	M01232:51:000000000-B6745:1:2118:8517:24965
[cellvibrio] gilvus	3	0.01	gi|336102715|gb|CP002665.1|	6.82428e-43	M01232:51:000000000-B6745:1:2109:8709:9080
Uncultured clostridia	3	0.01	gi|451917124|gb|KC450988.1|	2.72057e-126	M01232:51:000000000-B6745:1:2101:22311:16185
Mesorhizobium loti	3	0.01	gi|47118328|dbj|BA000012.4|	1.08102e-80	M01232:51:000000000-B6745:1:2110:19978:17260
Stenotrophomonas maltophilia	3	0.01	gi|190010013|emb|AM743169.1|	4.29283e-10	M01232:51:000000000-B6745:1:1107:9476:20359
Rhizobium sp.	3	0.01	gi|584450787|emb|HG916852.1|	4.85218e-39	M01232:51:000000000-B6745:1:2117:4529:10453
Predicted: gallus	3	0.01	gi|513191588|ref|XM_004942197.1|	9.25473e-86	M01232:51:000000000-B6745:1:2117:14967:4576
Stenotrophomonas rhizophila	3	0.01	gi|627787876|gb|CP007597.1|	1.51155e-24	M01232:51:000000000-B6745:1:2106:9099:17124
Sorangium cellulosum	3	0.01	gi|161158851|emb|AM746676.1|	1.05832e-95	M01232:51:000000000-B6745:1:2116:22421:6783
Alpha proteobacterium	3	0.01	gi|31980449|dbj|AB100409.1|	1.31212e-124	M01232:51:000000000-B6745:1:2119:13124:10352
Chromobacterium violaceum	3	0.01	gi|34105712|gb|AE016825.1|	1.96216e-13	M01232:51:000000000-B6745:1:1104:26625:16670
Arsenicicoccus sp.	3	0.01	gi|908724324|gb|CP012070.1|	1.33976e-89	M01232:51:000000000-B6745:1:2114:26163:12859
Bradyrhizobium sp.	3	0.01	gi|146189981|emb|CU234118.1|	3.31856e-11	M01232:51:000000000-B6745:1:2110:3269:10206
Uncultured actinoplanes	3	0.01	gi|399762747|gb|JX079140.1|	8.73481e-96	M01232:51:000000000-B6745:1:1101:27784:10107
Magnetospirillum gryphiswaldense	3	0.01	gi|566553996|emb|HG794546.1|	2.43741e-05	M01232:51:000000000-B6745:1:2118:9860:23706
Isoptericola variabilis	3	0.01	gi|334105928|gb|CP002810.1|	8.55074e-22	M01232:51:000000000-B6745:1:1111:24620:2928
Microbacterium testaceum	3	0.01	gi|323272819|dbj|AP012052.1|	1.88403e-48	M01232:51:000000000-B6745:1:2109:15426:21304
Acidovorax ebreus	3	0.01	gi|221728669|gb|CP001392.1|	3.15265e-46	M01232:51:000000000-B6745:1:2103:22210:2975
Saccharopolyspora erythraea	3	0.01	gi|133909243|emb|AM420293.1|	0.000151098	M01232:51:000000000-B6745:1:2110:4536:5599
Ralstonia solanacearum	3	0.01	gi|916490054|gb|CP011997.1|	1.76186e-23	M01232:51:000000000-B6745:1:1117:10225:11148
Rhodanobacter denitrificans	3	0.01	gi|459938263|gb|CP003470.1|	6.08249e-27	M01232:51:000000000-B6745:1:1107:22888:8270
Streptomyces collinus	3	0.01	gi|529195098|gb|CP006259.1|	1.47981e-39	M01232:51:000000000-B6745:1:1117:26516:15567
Burkholderia pseudomallei	2	0.01	gi|924572012|gb|CP012576.1|	4.32331e-05	M01232:51:000000000-B6745:1:1119:12389:23953
Uncultured hyphomicrobiaceae	2	0.01	gi|166783144|gb|EU266804.1|	1.70939e-118	M01232:51:000000000-B6745:1:1115:11548:6223
Actinomycetospora sp.	2	0.01	gi|339646875|gb|JF830638.1|	1.30287e-129	M01232:51:000000000-B6745:1:1114:14813:25204
Streptomyces venezuelae	2	0.01	gi|328880049|emb|FR845719.1|	1.87733e-17	M01232:51:000000000-B6745:1:1109:22471:6057
Chondromyces crocatus	2	0.01	gi|908353314|gb|CP012159.1|	1.49559e-29	M01232:51:000000000-B6745:1:2106:2102:11458
Uncultured candidate	2	0.01	gi|28435950|gb|AY193192.1|	4.64471e-134	M01232:51:000000000-B6745:1:1108:20436:15225
Hyphomicrobium nitrativorans	2	0.01	gi|563343116|gb|CP006912.1|	2.9642e-51	M01232:51:000000000-B6745:1:1101:26547:13893
Methylobacterium sp.	2	0.01	gi|168192641|gb|CP000943.1|	5.43651e-24	M01232:51:000000000-B6745:1:1107:17687:24583
Nakamurella multipartita	2	0.01	gi|258553496|gb|CP001737.1|	3.31856e-11	M01232:51:000000000-B6745:1:2115:21649:13411
Uncultured organism	2	0.01	gi|319525026|gb|HQ817887.1|	1.01433e-125	M01232:51:000000000-B6745:1:2102:14536:2502
Uncultured conexibacter	2	0.01	gi|389545535|gb|JQ400463.1|	2.41454e-66	M01232:51:000000000-B6745:1:1105:23569:7215
Myycobacterium smegmatis	2	0.01	gi|433294648|gb|CP003078.1|	1.14412e-48	M01232:51:000000000-B6745:1:2110:13181:4875
Amycolatopsis japonica	2	0.01	gi|667678325|gb|CP008953.1|	8.84339e-42	M01232:51:000000000-B6745:1:1103:23699:16245
Sandaracinus amylolyticus	2	0.01	gi|816953346|gb|CP011125.1|	1.42008e-19	M01232:51:000000000-B6745:1:1105:17807:19060
Gordonia sp.	2	0.01	gi|403643428|gb|CP002907.1|	1.54398e-09	M01232:51:000000000-B6745:1:1111:13076:19619
Streptomyces albulus	2	0.01	gi|785755366|gb|CP006871.1|	1.19357e-10	M01232:51:000000000-B6745:1:2116:20572:19345
Methylobacterium radiotolerans	2	0.01	gi|170652972|gb|CP001001.1|	1.35775e-44	M01232:51:000000000-B6745:1:1114:6820:14545
Methylobacterium populi	2	0.01	gi|179342784|gb|CP001029.1|	6.23018e-78	M01232:51:000000000-B6745:1:1104:22071:4003
Desulfovibrio africanus	2	0.01	gi|367460290|gb|CP003221.1|	1.18515e-15	M01232:51:000000000-B6745:1:2106:3975:19431
Dyella jiangningensis	2	0.01	gi|612502010|gb|CP007444.1|	4.10616e-25	M01232:51:000000000-B6745:1:1106:21306:21227
Bacillus sp.	2	0.01	gi|374719594|gb|JQ272248.1|	0.00255795	M01232:51:000000000-B6745:1:1112:26212:14867
Sphingomonas wittichii	2	0.01	gi|148498119|gb|CP000699.1|	6.5871e-68	M01232:51:000000000-B6745:1:2116:9521:24210
Uncultured burkholderiaceae	2	0.01	gi|371534767|gb|JN896930.1|	4.20875e-84	M01232:51:000000000-B6745:1:2103:3451:15615
Sphingobium sp.	2	0.01	gi|345135066|dbj|AP012222.1|	2.52936e-22	M01232:51:000000000-B6745:1:1114:21625:23171
Geobacter sp.	2	0.01	gi|251773506|gb|CP001661.1|	1.52176e-43	M01232:51:000000000-B6745:1:1116:21009:14424
Mycobacterium marinum	2	0.01	gi|862570604|emb|HG917972.2|	1.14396e-40	M01232:51:000000000-B6745:1:2101:20462:18981
'deinococcus soli'	2	0.01	gi|821341785|gb|CP011389.1|	5.69114e-12	M01232:51:000000000-B6745:1:2107:15166:7444
Bradyrhizobium diazoefficiens	2	0.01	gi|806922190|dbj|AP014685.1|	0.000559255	M01232:51:000000000-B6745:1:2119:26680:18845
Streptomyces rapamycinicus	2	0.01	gi|521353217|gb|CP006567.1|	1.20204e-05	M01232:51:000000000-B6745:1:1106:25140:15326
Opitutus terrae	2	0.01	gi|177839040|gb|CP001032.1|	1.52229e-19	M01232:51:000000000-B6745:1:2107:3822:8083
Uncultured chromatiales	2	0.01	gi|389546862|gb|JQ401790.1|	1.66758e-133	M01232:51:000000000-B6745:1:1119:15766:21745
Uncultured ferrovum	2	0.01	gi|380705270|gb|JQ177338.1|	2.13062e-142	M01232:51:000000000-B6745:1:1118:18570:21863
Uncultured sphingobacterium	2	0.01	gi|451919793|gb|KC453657.1|	2.11934e-147	M01232:51:000000000-B6745:1:1107:9346:13256
Arthrobacter chlorophenolicus	2	0.01	gi|219857661|gb|CP001341.1|	2.10555e-11	M01232:51:000000000-B6745:1:2111:12941:19790
Uncultured pasteuria	2	0.01	gi|375271695|gb|JQ649144.1|	6.19171e-113	M01232:51:000000000-B6745:1:2117:24827:16513
Saccharothrix espanaensis	2	0.01	gi|407879691|emb|HE804045.1|	3.05366e-61	M01232:51:000000000-B6745:1:1109:28397:13822
Caulobacter segnis	2	0.01	gi|295429362|gb|CP002008.1|	1.82177e-73	M01232:51:000000000-B6745:1:1111:24901:9039
Escherichia coli	2	0.01	gi|923416119|gb|CP011113.1|	6.40865e-12	M01232:51:000000000-B6745:1:1107:19328:3890
Uncultured verrucomicrobiae	2	0.01	gi|523452883|gb|KF183303.1|	4.69422e-124	M01232:51:000000000-B6745:1:1116:6434:4258
Caulobacter sp.	2	0.01	gi|167346403|gb|CP000927.1|	3.22597e-31	M01232:51:000000000-B6745:1:1104:13334:23274
Streptomyces nodosus	2	0.01	gi|748241940|gb|CP009313.1|	6.97045e-23	M01232:51:000000000-B6745:1:2117:14965:5079
Uncultured opitutae	2	0.01	gi|451919398|gb|KC453262.1|	9.91279e-141	M01232:51:000000000-B6745:1:1102:20609:6334
Mycobacterium chubuense	2	0.01	gi|390613681|gb|CP003053.1|	1.85278e-35	M01232:51:000000000-B6745:1:2110:7849:3293
Streptomyces incarnatus	2	0.01	gi|827433367|gb|CP011497.1|	1.35431e-39	M01232:51:000000000-B6745:1:2103:15921:7930
Propionibacterium freudenreichii	2	0.01	gi|764031501|gb|CP010341.1|	6.8122e-43	M01232:51:000000000-B6745:1:1116:22481:2359
Uncultured nocardioides	2	0.01	gi|729152127|gb|KM884783.1|	3.70018e-115	M01232:51:000000000-B6745:1:1112:17165:1798
Flavobacterium sp.	2	0.01	gi|700054090|gb|KM241846.1|	4.61197e-139	M01232:51:000000000-B6745:1:2104:22160:9202
Uncultured bdellovibrio	2	0.01	gi|452888111|gb|KC172368.1|	1.28457e-139	M01232:51:000000000-B6745:1:2119:8842:5346
Actinosynnema mirum	2	0.01	gi|255918463|gb|CP001630.1|	1.85295e-31	M01232:51:000000000-B6745:1:1110:10726:7365
Uncultured aciditerrimonas	2	0.01	gi|675911294|gb|KJ624453.1|	3.57158e-140	M01232:51:000000000-B6745:1:2104:19279:2566
Methylibium petroleiphilum	2	0.01	gi|124257968|gb|CP000555.1|	3.05926e-66	M01232:51:000000000-B6745:1:2110:24793:20743
Uncultured deinococcus	2	0.01	gi|545344339|gb|KF507571.1|	7.66306e-142	M01232:51:000000000-B6745:1:2118:21610:4878
Lactobacillus curvatus	2	0.01	gi|734918387|gb|KM676454.1|	5.6744e-11	M01232:51:000000000-B6745:1:2112:6009:22242
Uncultured anaerolineaceae	2	0.01	gi|389546919|gb|JQ401847.1|	1.27326e-144	M01232:51:000000000-B6745:1:1102:12083:21189
Pseudomonas stutzeri	2	0.01	gi|338799449|gb|CP002881.1|	1.00518e-55	M01232:51:000000000-B6745:1:1104:10404:23241
Amycolatopsis lurida	2	0.01	gi|755908329|gb|CP007219.1|	9.03308e-27	M01232:51:000000000-B6745:1:2113:5382:16907
Pandoraea apista	2	0.01	gi|827413822|gb|CP011501.1|	1.80523e-33	M01232:51:000000000-B6745:1:1103:14601:3797
Streptomyces griseus	2	0.01	gi|178462309|dbj|AP009493.1|	3.26996e-10	M01232:51:000000000-B6745:1:1117:26722:7294
Arthrobacter phenanthrenivorans	2	0.01	gi|323467537|gb|CP002379.1|	5.82871e-48	M01232:51:000000000-B6745:1:1101:19690:5459
Uncultured streptomyces	2	0.01	gi|627529372|gb|KJ473545.1|	7.91087e-117	M01232:51:000000000-B6745:1:1116:17959:12424
Uncultured geodermatophilus	2	0.01	gi|399762787|gb|JX079180.1|	2.20733e-117	M01232:51:000000000-B6745:1:1119:14726:11987
Aureococcus anophagefferens	2	0.01	gi|676392852|ref|XM_009041456.1|	0.00201144	M01232:51:000000000-B6745:1:1104:11548:12820
Acidithiobacillus caldus	2	0.01	gi|640840007|gb|CP005986.1|	3.27188e-16	M01232:51:000000000-B6745:1:1113:27846:14946
Cellulomonas fimi	2	0.01	gi|332337569|gb|CP002666.1|	4.09989e-40	M01232:51:000000000-B6745:1:1108:26189:5310
Wenzhouxiangella marina	2	0.01	gi|906394962|gb|CP012154.1|	2.06302e-41	M01232:51:000000000-B6745:1:2118:8002:10223
Novosphingobium aromaticivorans	2	0.01	gi|87133707|gb|CP000248.1|	2.85001e-05	M01232:51:000000000-B6745:1:2106:17985:8751
Methylobacterium oryzae	2	0.01	gi|689271676|gb|CP003811.1|	1.56527e-06	M01232:51:000000000-B6745:1:1118:24314:20351
Frankia symbiont	2	0.01	gi|334857119|gb|CP002801.1|	5.51398e-14	M01232:51:000000000-B6745:1:1111:10340:18001
Sideroxydans lithotrophicus	2	0.01	gi|291582584|gb|CP001965.1|	1.98318e-13	M01232:51:000000000-B6745:1:1113:12780:13954
